# Supplementary material for: Changes in Food Waste among a Sample of U.S. Consumers after Beginning Anti-Obesity Medication
Source: Nutrients. 2024 Sep 27;16(19):3274. doi: 10.3390/nu16193274 (PMC11478882; doi:10.3390/nu16193274)
Supplement: Supplementary file 1 [file nutrients-16-03274-s001.zip]

Archive with 3 entries (3 files):
- GLP_Food_Demand_Survey (1).pdf
- Stata replication do file.do
- SUST Data File for Replication.xls
