# Supplementary material for: Changes in Food Waste among a Sample of U.S. Consumers after Beginning Anti-Obesity Medication
Source: Nutrients. 2024 Sep 27;16(19):3274. doi: 10.3390/nu16193274 (PMC11478882; doi:10.3390/nu16193274)
Supplement: Supplementary file 1 [file nutrients-16-03274-s001.zip › Stata replication do file.do]

clear
import excel "C:\....\SUST Data File for Replication.xls", sheet("Sheet1") firstrow
reg agree_morewaste side_* e_* i.med_type i.days_on_cat i.age_cat i.inc_cat3 i.ed_cat3 i.race_cat3 full_time insured male hispanic start_*, robust
