# Supplementary material for: Changes in Food Waste among a Sample of U.S. Consumers after Beginning Anti-Obesity Medication
Source: Nutrients. 2024 Sep 27;16(19):3274. doi: 10.3390/nu16193274 (PMC11478882; doi:10.3390/nu16193274)
Supplement: Supplementary file 1 [file nutrients-16-03274-s001.zip › SUST Data File for Replication.xls]

## Sheet: Sheet1
id	agree_morewaste	side_abpain	side_constip	side_lowbs	side_nausea	side_diarrhea	side_sitered	side_vomit	side_other	e_carb	e_prot	e_alc	e_h_fat	e_fried	e_savory	e_sweet	e_fruit	e_veg	e_dairy	e_fish	e_meats	e_pasta	med_type	days_on_cat	age_cat	inc_cat3	ed_cat3	race_cat3	full_time	insured	male	hispanic	start_paleo	start_atkins	start_dukan	start_if	start_vegr	start_vegn	start_pesc	start_med	start_kosh	start_halal	start_lowf	start_otr
1	-1	0	0	0	1	0	0	0	0	0	1	-1	1	0	0	-1	1	1	0	0	0	0	3	4	35-44	3	3	2	1	1	1	0	1	1	0	0	1	0	0	0	0	0	0	0
2	2	0	0	0	0	0	0	0	0	1	1	0	-1	1	1	1	1	1	1	1	-1	0	1	1	45-54	3	3	2	1	1	1	0	0	1	0	0	0	0	0	0	0	0	0	0
3	1	1	1	1	1	1	1	1	0	0	0	1	0	0	1	0	1	1	-1	0	-1	0	3	1	45-54	3	2	1	1	1	1	1	0	0	1	1	0	1	0	1	0	1	0	1
4	-1	0	1	0	1	0	1	0	0	0	1	-1	0	0	0	0	1	1	-1	0	0	0	1	1	18-24	2	1	1	1	1	0	0	0	1	0	1	0	0	0	0	0	0	0	0
5	1	0	0	0	1	0	0	0	0	0	0	0	0	1	0	1	1	0	1	0	0	1	3	1	45-54	3	3	2	1	1	1	0	1	0	0	1	1	1	1	0	1	0	1	0
6	-1	0	0	0	1	0	1	0	0	0	1	-1	1	-1	-1	-1	1	1	0	0	0	-1	3	1	35-44	3	2	2	0	0	0	0	0	0	0	0	0	0	0	0	0	0	0	0
7	1	0	0	0	0	0	0	0	1	0	1	-1	1	-1	-1	-1	0	1	-1	1	1	-1	4	1	35-44	1	1	1	0	1	0	1	0	0	0	0	0	0	0	0	0	0	0	0
8	1	0	0	0	0	1	0	1	0	-1	0	0	-1	0	-1	1	0	-1	1	0	1	0	1	1	45-54	3	3	2	1	1	1	0	0	1	0	1	0	1	0	0	1	0	1	0
9	-1	0	0	0	0	0	0	0	1	0	0	0	-1	1	-1	-1	1	1	0	1	-1	-1	2	1	35-44	2	2	1	1	0	0	1	1	0	1	0	0	0	1	1	0	0	0	0
10	-1	0	1	0	0	1	0	0	0	0	0	0	0	-1	1	-1	1	0	-1	0	-1	0	2	1	25-34	3	3	2	1	1	1	0	0	0	0	0	1	1	0	0	0	0	1	0
11	0	0	0	0	0	0	0	0	0	-1	0	-1	0	-1	0	0	0	1	-1	1	0	-1	3	1	25-34	2	1	1	1	0	1	0	0	0	0	0	0	0	0	0	0	0	0	0
12	-2	1	0	0	1	1	0	0	0	-1	1	0	1	-1	0	-1	1	1	0	-1	0	0	3	1	18-24	1	1	0	0	1	0	1	0	0	0	1	0	0	0	0	0	0	1	0
13	-1	0	0	1	0	0	0	0	0	0	0	-1	0	-1	0	0	0	0	0	0	0	0	3	1	18-24	1	1	1	0	1	0	0	0	0	0	1	0	0	0	0	0	0	0	0
14	-2	1	0	0	1	0	0	0	1	-1	1	0	0	-1	-1	-1	1	1	-1	0	0	-1	3	1	55-64	1	1	1	0	0	0	0	0	0	0	0	0	0	0	0	0	0	0	0
15	1	0	1	0	0	0	0	0	0	1	1	-1	0	0	0	-1	0	0	-1	1	0	1	2	1	35-44	3	3	2	1	0	1	0	0	0	0	0	1	0	0	0	0	0	0	1
16	1	0	0	0	1	0	0	0	0	-1	1	-1	1	-1	-1	-1	1	1	-1	-1	-1	-1	3	1	35-44	2	1	1	1	1	0	0	0	0	0	0	0	0	0	0	0	0	0	0
17	-1	0	0	0	1	0	0	0	0	0	0	0	0	0	0	0	-1	0	0	0	0	0	3	1	18-24	2	1	0	0	1	1	0	0	0	0	0	0	1	1	0	0	0	0	0
18	-2	1	0	0	1	1	0	0	0	-1	1	-1	1	-1	0	-1	1	1	0	1	0	-1	4	1	45-54	3	3	2	1	1	0	0	0	0	0	0	0	0	0	0	0	0	0	0
19	1	0	0	1	0	1	1	0	0	-1	1	0	0	-1	0	-1	1	1	0	1	0	-1	3	1	35-44	2	1	2	1	1	0	0	0	0	0	1	0	0	0	1	0	0	0	0
20	1	1	0	0	0	0	1	0	0	0	0	0	0	0	0	0	0	0	0	0	0	0	3	1	35-44	2	3	1	1	1	1	0	0	0	0	0	0	0	0	0	0	0	0	0
21	-2	0	1	0	1	1	0	1	0	0	1	-1	1	-1	0	-1	1	1	0	0	1	0	4	1	35-44	2	1	1	1	1	0	0	0	0	0	1	0	0	0	0	0	0	0	0
22	-1	0	1	0	0	0	0	0	0	-1	0	0	1	0	0	-1	1	1	0	0	0	-1	4	1	45-54	2	2	2	1	1	1	0	1	1	1	1	0	0	1	0	0	0	0	1
23	1	0	0	0	1	0	0	1	0	-1	1	-1	0	-1	0	-1	0	0	-1	0	1	-1	3	1	35-44	3	3	1	1	1	0	0	0	0	0	0	0	0	0	0	0	0	0	0
24	1	1	0	0	1	0	0	0	0	-1	0	0	0	-1	0	0	-1	1	0	-1	-1	-1	3	1	55-64	1	2	1	1	1	0	0	0	0	0	0	0	0	0	0	0	0	0	0
25	2	0	0	0	1	0	0	1	0	0	0	-1	0	-1	0	-1	0	1	0	0	0	0	3	1	35-44	2	1	1	1	1	0	0	0	0	0	0	0	0	0	0	0	0	0	0
26	-1	0	1	0	0	0	0	0	0	0	0	-1	1	0	1	0	1	1	-1	0	0	1	4	1	45-54	2	2	1	1	1	0	0	0	1	1	0	0	0	1	1	1	0	0	1
27	-1	0	0	0	1	1	0	0	0	-1	1	0	1	-1	-1	-1	1	1	-1	1	1	0	4	1	35-44	1	1	1	0	0	0	0	0	0	0	1	0	0	1	0	0	0	1	0
28	-1	0	0	0	1	1	1	0	0	-1	0	-1	0	-1	1	-1	0	1	-1	0	0	-1	3	1	25-34	1	3	1	0	1	0	1	0	0	0	0	0	0	0	0	0	0	0	0
29	1	1	0	0	1	0	0	0	0	-1	1	-1	0	-1	-1	-1	0	1	1	0	1	-1	3	1	35-44	1	1	1	1	1	1	0	0	0	0	0	0	0	0	0	0	0	1	0
30	-2	0	0	0	0	0	0	0	0	-1	0	-1	-1	-1	0	0	0	0	0	0	-1	-1	3	1	25-34	3	3	0	1	1	0	0	0	0	0	1	0	0	0	0	0	0	0	0
31	1	1	0	0	0	0	0	0	0	0	0	-1	1	-1	0	0	1	1	-1	0	0	1	4	1	45-54	2	2	1	1	1	1	0	1	0	0	1	0	0	1	0	1	0	1	1
32	1	0	0	0	1	0	0	0	0	0	0	0	0	0	0	0	0	0	0	0	0	0	4	1	18-24	1	1	0	0	1	1	0	0	0	0	0	0	0	0	0	0	0	0	0
33	0	0	0	0	0	0	0	0	0	-1	1	-1	0	-1	0	-1	0	1	0	-1	0	-1	3	1	65 and older	2	1	1	0	1	0	0	0	0	0	0	1	0	0	1	0	0	1	0
34	-1	0	1	0	1	0	0	0	0	0	-1	-1	0	0	0	0	0	0	0	0	0	0	1	1	25-34	2	3	1	1	1	0	0	0	0	0	0	0	0	0	0	0	0	0	0
35	-1	0	1	0	1	0	0	0	0	0	1	0	0	-1	0	0	1	0	-1	0	0	0	3	1	35-44	2	2	1	1	1	0	0	0	0	0	0	0	0	0	0	0	0	0	1
36	-1	1	0	0	1	1	0	1	1	-1	1	0	1	-1	0	-1	1	1	0	0	0	0	4	1	35-44	2	2	1	1	1	0	0	0	0	0	0	0	0	0	0	0	0	0	0
37	-1	1	1	0	0	0	0	0	1	-1	1	0	0	-1	-1	-1	1	1	-1	0	1	-1	3	1	45-54	1	1	1	1	1	0	0	0	0	0	0	0	0	0	1	0	0	0	0
38	-1	0	1	0	1	0	0	0	0	-1	0	-1	0	-1	0	-1	0	1	-1	-1	-1	-1	3	1	18-24	3	2	1	1	0	0	0	0	0	0	0	0	0	0	0	0	0	0	0
39	0	0	1	0	1	0	0	0	0	-1	1	-1	0	-1	0	-1	0	1	0	1	1	-1	3	1	45-54	1	1	2	1	1	0	0	0	0	0	1	1	0	0	0	0	0	0	0
40	-2	0	1	0	1	1	0	1	0	0	0	-1	0	-1	0	-1	0	0	0	0	0	0	3	1	55-64	2	2	1	1	1	0	0	0	0	0	0	0	0	0	0	0	0	0	0
41	0	1	0	0	0	0	0	0	0	0	0	-1	0	1	0	1	1	0	-1	-1	0	0	3	1	25-34	2	2	0	1	1	1	0	0	0	0	0	0	0	0	0	0	0	0	0
42	-1	1	1	0	0	0	0	0	1	-1	1	-1	0	-1	0	0	0	1	0	0	1	-1	3	1	65 and older	1	3	1	0	1	0	0	0	0	0	0	0	0	0	0	0	0	0	0
43	2	0	0	0	0	0	0	0	0	0	1	-1	0	-1	0	0	1	1	1	1	1	1	2	1	25-34	2	2	2	1	1	0	0	0	0	0	0	1	0	1	0	1	1	1	0
44	-2	0	0	0	1	0	0	1	0	-1	1	-1	1	-1	0	-1	1	1	0	1	0	-1	4	1	55-64	3	2	2	1	1	0	0	0	0	0	0	0	0	0	0	0	0	0	0
45	-1	0	0	0	1	0	0	0	0	-1	0	-1	-1	0	0	0	0	-1	0	-1	0	-1	3	1	35-44	2	2	1	1	1	1	0	0	0	0	0	0	0	0	0	0	0	0	0
46	0	0	0	0	0	0	0	0	0	-1	0	0	0	0	0	-1	0	0	0	0	0	0	3	1	55-64	3	3	1	1	1	1	0	0	0	0	0	0	0	0	0	0	0	0	0
47	-1	0	0	0	1	1	1	1	0	-1	1	-1	1	-1	0	0	0	0	0	0	1	-1	3	1	25-34	3	2	1	0	0	0	0	0	0	0	0	0	0	0	0	0	0	0	0
48	-2	0	0	0	0	0	1	0	0	0	0	0	0	0	0	0	0	0	0	0	0	0	3	1	18-24	2	2	2	1	1	1	0	0	0	0	0	0	0	0	0	0	0	0	0
49	-2	0	0	0	0	0	0	0	0	0	0	-1	0	0	0	0	0	0	0	0	0	0	3	1	35-44	2	1	1	0	1	0	0	0	0	0	0	0	0	0	0	0	0	0	0
50	1	0	0	1	0	0	0	0	1	0	0	0	0	0	0	0	0	0	0	0	0	0	3	1	65 and older	1	1	1	0	1	1	0	0	0	0	1	0	0	0	0	0	0	0	0
51	-1	0	1	0	1	0	0	1	0	-1	0	0	1	-1	0	-1	0	0	0	0	0	0	3	1	35-44	2	1	1	1	1	0	0	0	0	0	1	0	0	0	0	0	0	0	1
52	-1	1	0	0	0	1	1	1	0	0	1	-1	1	-1	0	0	1	1	1	1	0	0	3	1	45-54	3	3	1	1	1	1	0	0	0	0	1	0	0	0	0	0	0	1	0
53	-1	1	1	0	1	0	1	0	1	-1	0	-1	0	-1	0	-1	1	1	0	1	0	0	4	1	25-34	2	2	1	1	1	0	0	0	0	0	0	0	0	0	0	0	0	0	0
54	-2	0	0	0	0	0	0	0	1	0	0	-1	0	0	-1	-1	1	0	0	0	0	0	3	1	18-24	2	2	2	1	1	0	1	0	0	0	0	0	0	0	0	0	0	0	0
55	-2	0	0	0	0	0	0	0	0	0	0	-1	0	-1	-1	0	0	0	0	0	0	0	3	1	25-34	3	2	0	1	1	1	0	0	0	0	0	0	0	0	0	0	0	0	0
56	-1	1	0	0	0	1	0	0	0	-1	1	-1	0	-1	-1	-1	1	1	0	0	0	-1	4	1	25-34	3	2	1	0	1	0	0	0	0	0	0	0	0	0	0	0	0	0	0
57	-2	1	0	1	1	0	1	1	0	-1	1	-1	1	-1	-1	-1	1	1	0	-1	-1	-1	4	1	45-54	2	2	1	1	1	0	0	0	0	0	0	0	0	0	0	0	0	1	0
58	-2	1	0	0	0	1	0	0	0	-1	0	0	0	0	-1	-1	0	0	0	0	0	0	3	1	35-44	3	2	1	1	1	1	0	0	0	0	1	0	0	0	0	0	0	0	0
59	-2	0	0	0	1	0	0	0	0	0	0	0	1	0	0	-1	0	1	0	1	-1	0	3	1	35-44	3	2	2	1	1	1	0	0	0	0	0	0	0	0	0	0	0	0	0
60	-1	0	0	1	0	0	1	0	0	-1	1	0	0	-1	1	-1	0	0	-1	0	0	-1	3	1	35-44	3	2	1	1	1	1	1	0	0	0	0	0	0	0	0	0	0	1	0
61	-2	0	0	0	1	1	0	0	0	0	1	-1	1	-1	-1	-1	1	1	-1	1	1	-1	3	1	35-44	1	2	1	0	1	0	0	0	0	0	0	0	0	0	0	0	0	0	0
62	0	0	0	0	0	0	0	1	0	0	1	-1	0	-1	-1	-1	0	0	-1	-1	0	0	3	1	35-44	1	1	1	1	1	1	0	0	0	0	0	0	0	0	0	0	0	0	0
63	-1	0	0	0	1	0	1	0	0	-1	1	-1	0	-1	0	-1	0	1	0	0	1	-1	4	1	55-64	3	1	1	0	1	0	0	0	0	0	0	0	0	0	0	0	0	0	0
64	1	1	0	0	1	0	0	0	1	-1	-1	0	-1	-1	-1	-1	0	0	-1	-1	-1	-1	4	1	55-64	3	2	1	1	1	0	0	0	0	0	0	0	0	0	0	0	0	0	0
65	2	1	0	0	1	0	0	0	0	0	0	1	1	0	0	1	0	0	0	-1	1	0	3	1	25-34	2	2	1	1	1	0	0	0	0	0	0	0	0	0	0	0	0	0	0
66	-1	0	0	0	1	0	0	0	0	0	1	-1	1	-1	-1	-1	0	0	-1	0	0	-1	3	1	25-34	2	2	2	1	1	1	0	1	0	0	0	0	0	0	0	0	0	0	0
67	-1	1	0	0	1	1	0	0	0	-1	1	-1	0	-1	0	-1	0	1	-1	0	1	-1	3	1	55-64	1	1	1	1	1	0	0	0	0	0	0	0	0	0	0	0	0	0	0
68	-1	0	1	0	0	0	0	0	0	-1	0	-1	1	-1	-1	-1	1	1	-1	1	0	-1	3	1	25-34	2	2	1	1	1	1	0	0	0	0	0	0	0	0	0	0	0	0	0
69	1	0	0	0	1	0	0	0	0	-1	1	-1	1	-1	0	-1	0	1	0	1	-1	-1	2	1	55-64	1	1	1	1	0	1	0	0	0	0	0	0	0	0	0	0	0	0	0
70	0	0	1	0	1	0	0	1	0	-1	1	0	0	0	0	0	1	0	1	0	1	-1	3	1	25-34	1	1	1	0	1	1	0	0	0	0	0	0	0	0	0	0	0	0	0
71	1	1	0	0	1	1	0	0	0	-1	1	0	0	-1	0	0	1	1	-1	-1	0	0	3	1	35-44	2	2	1	1	1	1	0	0	0	0	0	0	0	0	0	0	0	0	0
72	-1	0	1	0	0	0	0	0	0	-1	0	0	-1	0	-1	0	0	-1	-1	0	0	-1	3	1	45-54	2	2	2	1	1	1	0	1	0	1	1	0	1	1	0	1	1	0	0
73	-2	0	1	0	1	0	0	1	0	-1	0	-1	0	-1	1	-1	1	1	0	0	0	-1	3	1	45-54	3	2	1	0	1	0	0	0	0	0	0	0	0	0	0	0	0	0	0
74	0	0	0	0	0	0	0	0	0	-1	1	0	0	-1	0	-1	0	0	0	0	0	-1	4	1	35-44	3	2	2	1	1	1	0	0	0	0	1	0	0	0	0	0	0	0	0
75	1	0	0	0	0	0	0	0	0	-1	1	-1	1	0	0	-1	1	1	-1	0	0	-1	3	1	25-34	1	3	2	0	0	0	0	0	0	0	0	0	0	0	0	0	0	0	1
76	0	0	0	0	1	0	0	0	0	-1	1	0	0	-1	1	0	0	1	1	1	0	-1	3	1	35-44	2	1	1	1	1	1	0	0	0	0	1	0	0	0	0	0	0	0	0
77	-2	1	1	0	1	0	0	0	0	-1	0	-1	0	-1	-1	-1	1	1	-1	0	0	-1	3	1	25-34	3	2	0	1	0	0	0	1	0	0	0	0	0	0	0	0	0	1	0
78	-1	0	1	0	0	0	0	0	0	-1	-1	-1	-1	-1	-1	-1	-1	-1	-1	-1	-1	-1	4	1	55-64	3	2	1	1	1	1	0	0	1	0	0	0	0	0	0	0	0	0	0
79	-2	0	0	0	0	0	0	0	0	-1	1	-1	1	-1	-1	-1	1	1	-1	1	-1	-1	4	1	45-54	1	1	2	0	1	0	0	0	0	0	0	0	0	0	0	0	0	0	1
80	1	1	0	0	0	1	0	0	0	-1	1	0	0	-1	-1	-1	0	-1	1	0	-1	-1	4	1	35-44	3	3	1	1	0	0	0	0	0	0	0	0	0	0	0	0	0	0	0
81	0	0	0	0	0	1	0	1	0	1	1	0	1	1	0	-1	1	1	1	0	1	1	4	1	45-54	3	2	2	1	1	0	0	1	0	1	1	0	1	0	1	0	0	1	0
82	-2	0	0	0	0	0	0	0	0	-1	1	0	0	-1	0	-1	1	0	-1	1	0	-1	3	1	35-44	1	1	2	0	1	0	1	0	0	0	1	0	0	0	0	0	0	1	0
83	-1	0	0	0	0	1	0	1	0	-1	1	-1	0	-1	0	1	1	-1	0	1	-1	-1	3	1	35-44	2	3	2	0	0	1	1	1	0	0	1	0	0	1	0	0	1	0	1
84	-1	1	1	0	1	1	1	0	0	-1	1	-1	1	-1	0	-1	0	1	0	0	1	0	4	1	45-54	1	2	1	1	0	0	0	0	0	0	0	0	0	0	0	0	0	0	0
85	-1	0	0	0	0	0	0	0	0	0	1	-1	0	-1	-1	-1	0	0	0	1	0	0	3	1	35-44	2	2	1	1	1	1	0	0	0	0	1	0	0	0	0	0	0	1	0
86	0	0	0	0	0	0	0	0	0	0	0	0	0	0	0	-1	0	0	-1	0	0	0	4	1	55-64	1	3	1	1	0	0	0	0	0	0	0	0	0	0	0	0	0	0	0
87	1	1	1	0	1	0	0	0	1	-1	1	-1	1	-1	-1	-1	0	1	0	1	-1	-1	4	1	65 and older	1	1	1	0	1	0	0	0	0	0	0	0	0	0	0	0	0	0	1
88	1	0	1	0	1	0	1	0	1	0	0	0	0	-1	0	1	0	0	0	1	0	0	3	1	25-34	3	1	0	0	1	0	0	0	0	0	0	0	0	0	0	0	0	0	0
89	-2	0	0	0	0	0	0	0	0	-1	1	-1	0	-1	0	-1	1	1	-1	1	-1	-1	3	1	25-34	3	2	1	1	1	1	0	0	0	0	0	0	0	0	0	0	0	0	0
90	-1	0	0	0	1	0	0	0	0	-1	-1	-1	-1	-1	-1	-1	1	1	-1	0	0	0	3	1	25-34	1	3	2	0	1	1	0	0	0	0	0	0	1	1	1	1	0	0	0
91	0	0	0	0	0	1	0	0	0	-1	1	-1	1	-1	0	0	1	1	0	-1	0	-1	3	1	35-44	2	2	1	0	1	1	1	0	0	0	0	0	0	0	0	0	0	0	0
92	1	0	1	1	0	0	0	0	0	-1	0	0	0	-1	0	-1	0	0	0	0	0	-1	3	1	55-64	1	1	1	0	1	0	0	0	0	0	0	0	0	0	0	0	0	0	0
93	2	1	1	0	1	1	1	1	0	0	1	-1	1	0	0	1	0	0	0	0	0	0	3	1	18-24	2	2	1	0	1	0	1	0	0	0	0	0	0	0	0	0	0	0	0
94	1	0	1	0	0	0	1	0	0	-1	-1	0	0	-1	-1	-1	0	0	0	0	0	-1	3	1	35-44	2	1	1	1	1	1	1	0	0	0	0	0	0	0	0	0	0	0	0
95	-2	0	0	0	1	0	0	0	0	-1	1	-1	1	-1	1	0	1	1	0	1	-1	0	2	1	25-34	1	2	0	0	1	1	1	0	0	0	1	0	0	0	0	0	0	0	0
96	-2	0	0	0	0	0	0	0	0	0	0	0	0	0	0	0	0	0	0	0	0	0	3	1	45-54	2	2	2	1	1	0	0	0	0	0	0	0	0	0	0	0	0	0	0
97	2	0	0	0	1	0	0	0	0	-1	-1	-1	-1	-1	-1	-1	-1	-1	-1	-1	-1	-1	3	1	65 and older	3	2	1	1	1	0	0	0	0	0	0	0	0	0	0	0	0	0	0
98	-2	0	0	0	0	0	0	0	0	0	0	0	0	0	0	0	0	0	0	0	0	0	3	1	55-64	2	2	2	1	1	1	0	0	0	0	0	0	0	0	0	0	0	0	0
99	-2	1	1	0	0	0	0	0	0	-1	1	-1	1	-1	-1	-1	1	1	-1	1	-1	-1	3	1	65 and older	3	2	1	1	1	0	0	0	0	0	0	0	0	0	0	0	0	1	0
100	1	0	0	0	1	0	0	0	0	-1	-1	-1	-1	-1	-1	-1	-1	-1	-1	-1	-1	-1	3	1	45-54	3	2	1	1	1	1	0	0	0	0	0	0	0	0	0	0	0	0	0
101	0	1	0	0	0	0	0	1	0	-1	0	-1	0	-1	0	-1	1	1	-1	1	-1	0	1	1	35-44	3	3	2	1	1	1	0	0	1	0	1	0	0	1	0	1	0	1	0
102	-1	0	1	0	0	0	0	0	0	-1	1	0	0	-1	0	-1	1	1	0	0	0	-1	4	1	55-64	3	3	1	1	1	1	0	0	0	0	0	0	0	0	0	0	0	0	0
103	-1	0	0	0	0	0	0	0	0	0	0	-1	1	-1	0	0	1	1	0	0	0	0	4	1	25-34	2	2	2	1	1	1	0	1	1	0	1	0	0	0	1	1	0	0	0
104	2	0	0	0	0	0	0	0	0	0	0	0	0	0	0	0	0	0	0	0	0	0	3	1	45-54	2	2	2	1	1	0	0	0	0	0	0	0	0	0	0	0	0	0	0
105	-1	1	0	0	1	0	1	0	0	-1	1	0	1	-1	0	-1	0	0	-1	0	0	-1	3	1	35-44	1	1	1	0	1	0	0	0	0	0	0	0	0	0	0	0	0	0	0
106	1	1	1	0	1	0	0	0	0	0	1	0	0	-1	0	-1	1	1	0	0	0	0	3	1	35-44	2	2	1	1	1	0	0	0	0	0	1	0	0	0	0	0	0	0	0
107	1	0	0	0	1	0	0	0	0	-1	-1	-1	-1	-1	-1	-1	-1	-1	-1	-1	-1	-1	3	1	25-34	3	2	0	0	1	0	0	0	0	0	0	0	0	0	0	0	0	0	0
108	-1	0	0	0	1	0	0	0	0	-1	-1	-1	-1	-1	-1	0	0	0	-1	-1	-1	-1	3	1	35-44	2	2	1	1	1	1	0	0	0	0	0	0	0	0	0	0	0	0	0
109	1	0	0	0	1	0	0	1	0	-1	1	-1	0	-1	-1	-1	-1	1	0	1	1	0	3	1	25-34	2	3	1	1	1	0	0	0	0	0	0	0	0	0	0	0	0	1	0
110	1	1	0	0	1	0	0	0	0	-1	1	-1	1	-1	0	-1	1	1	0	1	1	-1	4	1	45-54	2	1	1	1	0	0	0	0	0	0	0	0	0	0	0	0	0	0	0
111	0	0	0	1	0	0	0	0	0	0	-1	-1	0	-1	0	-1	1	0	-1	0	0	-1	3	1	45-54	1	1	1	0	1	0	0	0	0	0	0	0	0	0	0	0	0	0	0
112	-1	0	0	0	1	1	0	0	0	-1	-1	-1	-1	-1	-1	-1	1	1	0	1	0	0	3	1	25-34	2	2	2	1	1	0	0	0	0	0	0	1	1	0	0	0	1	0	0
113	0	0	0	0	0	1	0	0	0	0	1	-1	1	-1	-1	0	1	1	0	1	1	0	2	1	25-34	2	1	0	1	1	1	0	0	0	0	0	0	0	0	0	0	0	0	0
114	0	0	0	0	0	0	1	0	0	-1	1	0	1	-1	0	-1	1	1	0	1	1	0	3	1	45-54	3	3	1	1	1	1	0	0	0	0	0	0	0	0	0	0	0	0	0
115	-1	0	0	0	0	1	0	0	0	-1	1	-1	0	-1	0	-1	0	1	0	0	-1	0	1	1	45-54	3	3	2	1	1	1	0	0	1	0	0	1	1	0	0	1	1	0	0
116	-1	0	0	0	0	0	1	0	0	-1	0	0	0	0	0	0	0	0	-1	0	0	0	3	1	25-34	2	1	2	1	0	0	0	0	0	0	0	0	0	0	0	0	0	0	0
117	-1	1	0	0	1	1	0	0	0	-1	0	0	0	-1	0	-1	0	0	-1	0	0	-1	3	1	55-64	3	2	1	1	1	1	0	0	0	0	0	0	0	0	0	0	0	0	0
118	-2	0	0	0	1	1	0	0	0	-1	1	-1	0	-1	-1	-1	1	1	-1	-1	1	-1	3	1	35-44	3	2	1	1	1	1	1	0	0	0	0	0	0	0	0	0	0	0	0
119	-2	0	1	0	0	1	0	0	0	0	1	-1	1	-1	-1	0	1	1	-1	1	0	-1	3	1	25-34	3	2	1	1	1	1	1	0	0	0	0	0	0	0	0	0	0	0	0
120	-1	0	0	1	1	0	0	0	0	-1	1	0	0	-1	0	0	-1	1	-1	0	-1	-1	3	1	35-44	2	1	1	0	1	0	0	0	0	0	0	0	0	0	0	0	0	0	0
121	0	0	0	0	0	0	0	0	0	0	0	-1	0	-1	0	0	0	0	0	-1	0	0	3	1	25-34	3	2	1	1	1	1	0	0	0	0	0	0	0	0	0	0	0	0	0
122	1	0	0	0	0	1	1	0	0	-1	1	-1	1	-1	0	-1	0	0	0	1	-1	-1	3	1	25-34	1	1	2	0	0	0	0	0	1	0	1	0	0	0	0	0	0	0	0
123	1	0	0	0	1	0	0	0	0	-1	1	-1	0	-1	0	0	1	1	0	1	1	-1	3	1	35-44	2	3	0	1	1	1	0	0	0	0	0	0	0	0	0	0	0	0	0
124	2	0	0	0	1	0	0	0	0	-1	1	-1	1	-1	-1	-1	-1	-1	-1	-1	-1	-1	3	1	25-34	1	1	2	1	1	1	0	0	0	0	0	0	0	0	0	0	0	0	0
125	-2	0	0	0	0	0	1	0	0	0	1	0	0	-1	0	-1	1	1	0	0	0	0	4	1	45-54	3	3	1	1	1	0	0	0	0	0	0	0	0	0	0	0	0	0	0
126	-2	0	1	0	1	0	0	0	0	0	1	-1	0	0	0	0	1	1	0	1	1	1	4	1	25-34	2	2	0	1	1	1	0	0	0	0	1	0	0	0	0	0	0	1	0
127	-1	0	0	0	0	0	0	0	0	-1	1	0	1	-1	0	-1	1	1	1	0	0	-1	4	1	35-44	3	3	1	1	1	0	0	0	0	0	0	0	0	0	0	0	0	0	0
128	0	0	0	1	1	1	0	0	0	-1	-1	-1	-1	-1	1	0	1	1	0	1	1	-1	3	1	25-34	2	2	0	1	1	1	1	0	0	0	0	0	0	0	0	0	0	0	0
129	1	1	1	0	1	1	0	0	0	0	1	-1	0	-1	-1	-1	0	0	-1	0	1	0	4	1	35-44	3	2	1	1	1	0	0	0	0	0	0	0	0	0	0	0	0	0	0
130	-2	0	0	0	0	0	0	0	0	-1	-1	0	-1	-1	-1	1	-1	1	-1	-1	-1	-1	4	1	45-54	2	3	1	1	1	1	0	0	0	0	0	0	0	0	0	0	0	0	0
131	-2	0	1	0	0	0	0	0	0	0	1	-1	0	0	0	0	1	1	0	0	0	-1	3	1	35-44	2	1	1	1	1	1	0	0	0	0	0	0	0	0	0	0	0	0	0
132	-1	0	0	0	0	0	1	0	0	-1	1	-1	1	-1	0	-1	1	1	0	0	0	0	3	1	25-34	2	1	1	1	1	1	0	0	0	0	0	0	0	0	0	0	0	0	0
133	-2	0	0	0	0	0	1	0	0	0	0	-1	0	0	0	0	0	0	0	0	0	0	3	1	25-34	1	1	1	1	1	0	1	0	0	0	0	0	0	0	0	0	0	0	0
134	-2	0	0	0	1	0	0	0	0	-1	0	-1	1	-1	1	-1	1	1	-1	1	-1	0	3	1	35-44	2	2	1	1	1	0	1	0	0	0	0	1	0	1	0	0	0	0	1
135	-2	0	1	0	0	0	0	0	0	0	0	-1	0	-1	0	0	0	1	-1	1	0	-1	1	1	35-44	2	2	1	1	1	0	0	0	0	0	0	0	0	0	0	0	0	0	0
136	-1	0	0	0	1	1	0	0	0	0	1	-1	0	0	1	-1	1	1	-1	0	-1	-1	2	1	45-54	2	2	2	1	1	0	0	1	0	0	1	0	0	0	0	0	1	1	0
137	1	0	0	0	1	0	0	0	0	0	0	-1	0	0	0	0	0	0	0	0	0	0	3	1	18-24	2	2	0	1	0	1	0	0	0	0	0	0	0	0	0	0	0	0	0
138	1	0	0	0	1	1	0	0	1	-1	1	0	0	0	1	1	0	1	0	1	-1	-1	4	1	35-44	2	1	0	1	1	0	1	0	0	0	0	0	0	0	0	0	0	0	0
139	1	0	0	0	1	1	0	0	0	0	0	-1	0	0	0	-1	1	0	0	0	0	0	3	1	55-64	3	2	1	0	1	1	0	0	0	0	0	0	0	0	0	0	0	0	0
140	1	0	0	0	1	0	1	0	0	1	0	-1	0	-1	0	0	1	1	0	0	-1	0	2	1	35-44	3	3	1	1	1	1	0	0	1	0	1	1	1	0	0	0	1	1	0
141	0	1	0	0	0	1	0	0	0	-1	0	-1	-1	-1	-1	-1	0	1	0	0	0	-1	4	1	45-54	2	2	1	0	1	0	0	0	0	0	0	0	0	0	0	0	0	0	0
142	1	0	0	0	0	0	0	0	0	-1	1	0	1	-1	-1	-1	1	1	1	0	0	0	3	1	45-54	3	2	2	1	0	1	0	0	0	0	0	0	0	0	0	0	0	0	0
143	2	0	0	0	1	0	0	1	0	-1	1	-1	0	0	0	-1	-1	1	0	1	1	-1	3	1	45-54	2	1	1	1	1	0	0	0	0	0	1	0	0	0	0	0	0	0	0
144	0	1	0	0	1	0	0	0	1	0	1	-1	0	-1	-1	-1	0	1	1	0	1	0	3	1	25-34	3	1	1	1	1	1	0	0	0	0	0	0	0	0	0	0	0	0	0
145	2	0	0	0	0	0	0	0	1	1	0	0	-1	-1	-1	-1	0	0	0	-1	-1	-1	1	1	45-54	3	3	1	1	1	1	0	0	0	1	0	1	0	1	1	0	1	1	0
146	-1	0	1	0	0	0	0	0	0	0	0	-1	1	0	1	-1	0	0	0	0	0	0	3	1	25-34	3	2	1	1	1	1	0	0	0	0	0	0	0	0	0	0	0	0	0
147	-2	1	0	0	1	1	0	0	0	0	1	-1	0	0	0	-1	1	1	0	0	1	-1	3	1	35-44	2	2	1	1	1	1	0	0	0	0	0	0	0	0	0	0	0	0	0
148	-2	0	0	0	0	0	0	0	1	0	0	0	1	-1	0	0	0	0	0	0	0	0	3	1	35-44	3	2	1	1	1	1	0	0	0	0	0	0	0	0	0	0	0	1	0
149	-2	0	0	0	0	0	0	0	1	-1	0	-1	0	-1	-1	-1	1	1	-1	1	-1	-1	4	1	45-54	3	2	2	1	1	0	0	0	0	0	0	0	0	1	0	0	0	1	0
150	-2	1	0	1	1	0	0	1	0	-1	1	-1	1	-1	0	-1	1	0	0	1	0	0	3	1	35-44	1	1	2	1	1	0	0	0	0	0	0	0	0	0	0	0	0	0	0
151	-1	1	0	0	1	0	0	0	0	0	-1	0	0	0	1	0	1	1	1	1	1	1	3	1	45-54	3	2	2	1	1	0	0	1	0	1	1	0	1	0	1	1	0	1	0
152	-2	0	0	0	0	0	0	1	0	-1	0	0	0	-1	0	-1	0	0	0	0	0	-1	3	1	35-44	3	1	1	1	1	1	0	0	0	0	0	0	0	0	0	0	0	0	0
153	1	0	0	0	1	0	0	0	0	-1	0	-1	-1	-1	-1	-1	-1	-1	-1	-1	-1	-1	3	2	35-44	3	2	1	1	1	0	0	0	0	0	0	0	0	0	0	0	0	0	0
154	1	0	0	1	0	0	0	0	0	-1	1	0	0	-1	0	-1	-1	1	-1	-1	1	-1	4	2	45-54	1	1	1	0	1	0	0	0	0	0	0	0	0	0	0	0	0	0	0
155	-1	1	0	0	0	0	1	0	0	-1	0	-1	1	-1	-1	-1	1	1	0	1	-1	-1	3	2	45-54	3	2	0	1	1	0	0	0	0	0	0	0	0	0	1	0	0	1	0
156	1	0	0	0	0	0	0	1	0	1	0	0	0	0	1	0	-1	-1	0	1	1	0	3	2	25-34	1	2	1	0	1	0	0	0	0	0	0	0	0	0	0	0	0	0	0
157	1	0	0	0	0	0	0	0	0	0	0	0	0	0	0	0	0	0	0	0	0	0	3	2	25-34	2	2	2	1	1	0	0	0	0	0	0	0	0	0	0	0	0	0	0
158	-2	0	0	0	0	0	0	0	0	0	1	-1	0	0	1	0	1	1	-1	0	0	0	4	2	18-24	2	3	1	1	0	1	0	0	0	0	0	1	0	1	1	0	1	0	0
159	-1	0	0	0	1	0	0	0	0	0	1	-1	0	-1	-1	0	1	1	1	0	0	1	2	2	18-24	3	2	2	1	1	1	0	0	0	0	0	0	0	0	0	0	0	1	0
160	-2	0	0	0	1	1	0	0	0	-1	1	-1	1	-1	0	-1	1	1	-1	1	0	-1	4	2	35-44	2	2	2	1	1	0	0	0	0	0	0	0	0	0	0	0	0	0	0
161	0	0	1	0	1	0	0	0	0	0	0	-1	0	-1	0	-1	0	0	-1	1	1	0	3	2	25-34	2	2	1	1	1	1	0	0	0	0	0	0	0	0	0	0	0	0	0
162	2	0	0	0	1	0	0	1	0	0	1	0	0	-1	1	-1	0	0	0	1	1	-1	3	2	25-34	1	1	2	1	1	0	0	0	0	0	0	0	0	0	0	1	0	1	0
163	1	0	0	0	0	0	0	1	0	0	1	0	1	0	1	1	1	1	1	1	1	1	4	2	35-44	3	3	2	1	1	1	0	1	0	1	1	1	1	0	1	1	1	0	1
164	1	1	1	0	0	1	0	0	0	0	0	-1	0	-1	0	0	1	0	-1	1	0	-1	3	2	18-24	2	1	0	0	1	1	0	0	0	0	0	0	0	0	0	0	0	1	0
165	-2	1	1	1	1	0	1	0	0	0	0	0	0	-1	1	0	0	1	-1	-1	-1	0	3	2	55-64	1	2	1	1	1	0	0	0	0	0	0	0	0	0	0	0	0	0	0
166	-1	1	0	0	1	0	1	0	0	-1	1	-1	0	-1	0	0	1	1	0	0	1	0	3	2	25-34	2	2	1	0	0	0	0	0	0	0	0	0	0	0	0	0	0	0	0
167	-2	0	0	0	0	0	0	0	0	-1	1	-1	1	-1	-1	-1	-1	1	-1	1	1	-1	3	2	25-34	2	2	1	1	1	1	0	1	0	0	1	0	0	0	0	0	0	0	0
168	-2	0	0	0	0	0	1	0	0	0	1	-1	0	-1	0	0	1	1	1	0	0	0	3	2	45-54	3	3	1	0	0	1	0	0	0	0	0	0	0	0	0	0	0	0	0
169	-1	0	0	0	1	0	0	0	0	-1	1	-1	1	-1	0	-1	0	1	-1	0	0	-1	3	2	35-44	1	1	1	0	1	0	0	0	0	0	0	0	0	0	0	0	0	0	0
170	-2	0	0	1	0	0	0	0	1	-1	1	-1	0	-1	1	-1	-1	1	1	-1	1	-1	4	2	45-54	1	1	1	0	1	0	0	0	1	0	0	0	0	0	0	0	0	0	0
171	1	0	0	0	0	1	0	0	0	1	0	0	0	0	1	1	1	-1	-1	-1	0	0	4	2	18-24	1	1	1	0	1	1	0	0	0	1	1	0	1	0	1	0	1	0	0
172	1	0	0	0	0	0	0	0	1	0	0	0	0	0	0	0	0	0	0	0	0	0	3	2	25-34	1	1	0	0	1	1	0	0	0	0	1	0	0	0	0	0	0	0	0
173	-1	0	1	0	0	0	0	0	0	-1	1	-1	0	-1	0	-1	1	1	0	1	0	-1	3	2	35-44	2	1	1	1	0	1	1	0	1	0	1	0	0	0	0	0	0	0	0
174	-1	0	1	0	1	0	0	0	0	0	1	-1	1	-1	1	0	0	1	0	0	0	-1	3	2	25-34	2	1	1	0	0	0	1	0	0	0	0	0	0	0	0	0	0	1	0
175	-2	0	0	0	1	0	0	0	0	-1	0	-1	-1	-1	-1	-1	1	1	-1	0	-1	-1	3	2	45-54	3	2	2	1	1	0	0	0	0	0	1	1	1	1	1	0	0	1	0
176	0	0	1	0	1	0	0	0	0	0	-1	1	0	0	1	-1	0	0	1	0	-1	0	1	2	35-44	3	3	1	1	0	0	0	0	1	0	0	0	0	1	0	0	0	0	0
177	2	0	0	0	0	1	0	0	0	0	0	0	0	0	0	0	0	0	0	0	0	0	3	2	45-54	2	2	1	1	1	0	0	0	0	0	0	0	0	0	0	0	0	0	0
178	2	0	0	0	1	1	0	0	0	-1	0	-1	0	-1	-1	-1	1	1	-1	0	-1	-1	4	2	45-54	3	3	1	1	1	0	0	1	0	0	0	1	0	1	0	0	0	1	0
179	2	1	1	0	1	1	0	1	0	-1	1	-1	1	-1	0	0	1	1	0	0	1	-1	3	2	35-44	1	1	1	1	1	0	0	0	0	0	0	0	0	0	0	0	0	0	0
180	-2	0	0	0	0	0	0	0	0	-1	1	-1	1	-1	-1	-1	1	1	0	0	1	-1	1	2	35-44	3	3	1	1	1	0	0	0	0	0	0	0	0	0	1	0	0	0	0
181	-2	0	0	0	0	0	0	0	0	0	0	-1	0	0	0	0	0	0	0	0	0	0	3	2	35-44	3	2	1	1	1	1	0	0	0	0	0	0	0	0	0	0	0	0	0
182	0	0	1	0	0	0	0	0	0	0	1	0	1	-1	-1	-1	0	0	0	0	0	0	4	2	35-44	3	2	1	1	1	1	0	0	0	0	0	0	0	0	0	0	0	0	0
183	-1	0	0	0	0	1	0	0	0	0	0	-1	1	-1	-1	-1	1	1	-1	0	0	-1	4	2	35-44	2	2	1	1	1	1	0	0	0	0	0	0	0	0	0	0	0	0	0
184	0	0	0	1	1	0	0	0	0	0	1	-1	0	-1	0	0	0	1	0	0	-1	0	4	2	25-34	2	2	0	1	1	1	0	0	0	0	1	0	0	0	0	0	0	0	0
185	-1	0	0	0	1	1	0	0	0	-1	1	0	0	-1	-1	-1	1	1	0	0	0	0	4	2	25-34	3	1	1	0	1	0	0	0	0	0	0	0	0	0	0	0	0	0	0
186	-1	0	1	0	1	0	0	0	0	-1	1	-1	1	-1	0	0	1	0	0	0	0	0	3	2	25-34	2	2	1	1	1	0	0	0	0	0	0	0	0	0	0	0	0	0	0
187	0	0	0	0	0	0	0	0	0	-1	-1	-1	0	-1	-1	-1	0	0	0	0	0	-1	3	2	35-44	3	3	1	1	1	1	0	0	0	0	0	0	0	0	0	0	0	0	0
188	-2	0	0	0	0	0	0	0	0	0	0	0	0	0	0	0	0	0	0	0	0	0	3	2	45-54	2	2	1	1	1	1	0	0	0	0	0	0	0	0	0	0	0	0	0
189	0	0	0	0	1	0	0	0	0	-1	1	0	1	-1	-1	-1	1	0	1	0	0	-1	4	2	25-34	1	1	1	0	0	1	1	0	1	0	1	0	0	0	0	0	0	0	0
190	1	0	0	0	0	0	1	0	0	1	0	0	0	0	0	0	0	0	0	0	0	0	3	2	25-34	3	3	2	1	1	0	0	0	0	0	0	0	0	0	0	0	0	0	0
191	-1	0	0	0	0	0	1	0	0	-1	1	-1	0	-1	0	0	1	1	0	0	0	0	3	2	25-34	2	1	1	1	1	0	1	0	0	0	0	0	0	0	0	0	0	0	0
192	0	1	1	0	1	1	1	1	0	0	0	0	0	-1	0	0	0	1	-1	1	-1	1	4	2	45-54	3	2	2	0	1	0	0	1	1	1	1	1	1	1	1	1	1	1	1
193	-1	0	0	0	1	0	0	0	0	1	0	0	0	-1	0	0	-1	-1	0	1	0	0	3	2	18-24	2	1	1	1	0	1	0	0	0	0	0	0	0	0	0	0	0	0	0
194	-2	1	0	0	1	1	0	0	0	-1	0	-1	0	-1	1	0	0	-1	1	0	1	-1	3	2	45-54	3	3	1	1	1	1	0	0	1	0	1	0	0	1	0	0	1	0	0
195	0	0	0	0	1	0	0	1	0	0	1	-1	0	-1	0	-1	1	1	0	1	1	0	3	2	35-44	1	2	2	0	0	1	0	0	1	1	1	1	0	1	1	1	0	1	1
196	-2	0	0	0	1	0	0	0	0	-1	0	-1	1	-1	1	-1	-1	0	0	0	0	-1	3	2	45-54	2	2	1	1	1	0	0	0	1	0	1	0	0	0	0	0	0	0	1
197	-1	0	1	1	1	0	0	0	0	0	1	-1	1	0	0	-1	1	1	0	0	1	0	3	2	45-54	2	2	1	0	1	0	0	0	0	0	0	0	0	0	0	0	0	0	0
198	1	0	0	1	1	0	1	0	0	-1	1	-1	0	-1	0	-1	0	0	0	0	1	-1	4	2	35-44	3	1	1	1	1	0	0	0	0	0	0	0	0	0	0	0	0	0	0
199	-1	0	0	0	0	0	0	0	1	0	1	0	1	1	1	1	1	1	0	1	1	1	3	2	25-34	2	2	2	0	1	1	0	0	0	0	0	0	0	0	0	0	0	0	0
200	-1	0	0	0	0	0	0	0	0	-1	1	0	0	-1	0	-1	0	0	-1	0	1	0	3	2	45-54	3	1	1	1	1	0	0	0	0	0	0	0	0	0	0	0	0	0	0
201	2	0	0	0	0	0	0	0	0	-1	1	0	1	-1	1	0	0	0	0	0	0	-1	4	2	45-54	2	1	1	1	1	0	0	0	0	0	0	0	0	0	0	0	0	1	0
202	-2	1	1	0	0	0	0	0	0	0	0	-1	1	-1	0	-1	1	1	-1	0	0	0	3	2	25-34	1	2	1	1	1	0	0	0	0	0	0	0	0	0	0	0	0	0	0
203	1	0	0	0	0	1	0	0	0	-1	1	0	0	-1	-1	-1	1	1	0	1	1	0	3	2	25-34	2	2	1	1	1	1	0	0	0	0	1	0	0	0	0	0	0	1	0
204	-1	1	0	0	0	0	1	0	0	0	1	0	0	1	0	1	1	1	0	0	1	1	3	2	35-44	3	2	2	1	1	1	0	0	1	0	0	0	1	0	1	0	0	1	0
205	0	0	0	0	0	1	0	1	0	-1	1	-1	1	-1	-1	-1	1	1	0	0	0	-1	3	2	45-54	3	3	2	1	1	0	0	0	1	0	1	0	0	1	0	0	0	1	0
206	-2	0	0	0	0	0	1	0	0	-1	1	-1	1	-1	0	-1	0	1	-1	1	-1	-1	4	2	55-64	3	1	1	1	1	0	0	0	0	0	0	0	0	0	0	0	0	1	0
207	1	0	0	0	0	0	0	0	0	-1	1	0	0	-1	0	-1	0	1	0	0	-1	-1	4	2	45-54	2	1	2	1	1	0	0	0	0	0	0	0	0	0	1	0	0	0	0
208	1	0	1	0	1	0	0	0	0	0	1	-1	0	-1	-1	-1	0	0	-1	0	1	1	3	2	18-24	2	2	1	1	1	1	0	0	0	0	0	0	0	0	0	0	0	1	0
209	1	0	0	0	1	1	0	0	0	0	1	-1	0	-1	0	1	0	0	0	0	0	-1	3	2	55-64	3	3	1	1	0	0	0	0	0	0	0	0	0	0	0	0	0	0	0
210	-1	1	1	1	0	1	0	0	1	-1	1	-1	1	-1	0	-1	0	1	0	1	1	-1	4	2	25-34	1	1	1	1	1	0	1	0	0	0	1	0	0	0	0	0	0	1	0
211	-1	0	0	1	0	0	0	0	0	-1	0	0	0	-1	0	-1	1	1	0	0	0	0	3	2	25-34	3	1	2	0	1	0	0	0	0	0	0	0	0	0	0	0	0	0	0
212	-1	0	1	1	0	0	0	0	0	-1	0	0	-1	-1	-1	-1	0	0	0	0	0	-1	3	2	18-24	2	1	1	1	1	0	0	0	0	0	0	0	0	0	0	0	0	1	0
213	-2	0	0	0	0	0	0	0	0	0	0	0	0	0	0	0	0	0	0	0	0	0	3	2	35-44	2	2	1	1	1	1	0	0	0	0	0	0	0	0	0	0	0	0	0
214	1	0	0	0	0	0	0	0	0	0	1	0	0	0	0	0	1	1	0	0	1	0	3	2	65 and older	3	3	1	1	1	1	0	0	0	0	0	0	0	0	0	0	0	0	0
215	-2	0	0	0	0	0	0	0	0	0	0	0	0	0	0	0	0	0	0	0	0	0	3	2	25-34	3	2	0	1	1	1	0	0	0	0	0	0	0	0	0	0	0	0	0
216	-2	0	0	0	1	0	1	0	0	-1	0	0	1	-1	0	0	0	0	0	0	0	0	3	2	25-34	3	2	0	1	1	0	0	0	0	0	0	0	0	0	0	0	0	0	0
217	-1	0	0	0	0	0	0	0	0	-1	1	-1	0	-1	-1	0	0	1	1	0	0	0	2	2	18-24	2	1	1	1	1	1	1	0	1	0	1	1	1	0	0	0	0	1	0
218	-2	0	0	0	1	0	0	0	0	-1	0	-1	0	-1	0	-1	1	1	0	0	-1	-1	4	2	65 and older	3	2	2	1	1	0	0	1	1	0	0	0	0	1	1	0	0	1	0
219	1	0	1	0	1	0	0	0	1	0	1	-1	0	0	0	0	1	0	1	0	1	-1	3	2	45-54	2	1	1	0	1	0	0	0	0	0	0	0	0	0	0	0	0	1	0
220	-1	0	0	1	0	0	1	0	0	-1	1	-1	1	-1	0	-1	0	0	0	0	1	-1	3	2	25-34	1	2	1	1	1	1	0	0	0	0	0	0	0	0	0	0	0	0	0
221	-2	1	0	1	1	1	1	1	0	-1	1	-1	0	-1	-1	-1	1	1	0	-1	1	-1	3	2	55-64	2	1	2	1	1	0	0	0	0	0	0	0	0	0	0	0	0	1	0
222	-2	1	1	0	1	1	0	0	0	0	1	-1	1	-1	0	0	1	1	0	-1	0	0	3	2	18-24	1	2	1	1	1	0	0	0	0	0	1	0	0	0	0	0	0	1	0
223	1	1	1	1	1	0	0	0	1	-1	1	0	1	-1	-1	-1	1	1	0	0	0	-1	3	2	25-34	1	1	1	0	1	0	0	0	0	0	1	0	0	0	0	0	0	1	0
224	-1	0	0	0	0	1	1	0	0	0	-1	-1	0	-1	0	0	1	1	-1	-1	-1	0	3	2	25-34	1	1	2	0	1	0	0	0	0	0	0	0	0	0	0	0	0	0	0
225	-1	0	1	0	1	0	0	1	0	-1	1	0	0	-1	0	-1	0	0	0	0	0	-1	3	2	35-44	3	2	1	1	1	1	1	0	0	0	0	0	0	0	0	0	0	0	0
226	0	0	1	0	0	0	0	0	0	-1	1	-1	1	-1	-1	-1	0	1	0	0	0	-1	3	2	25-34	2	2	1	0	1	0	0	0	0	0	0	0	0	0	0	0	0	0	0
227	-1	0	1	0	0	0	0	0	0	-1	0	0	0	-1	0	0	0	0	0	0	0	0	3	2	45-54	3	3	1	1	1	1	0	0	0	0	0	0	0	0	0	0	0	0	0
228	-2	1	1	0	1	1	0	0	0	-1	1	-1	1	-1	-1	-1	0	0	0	1	1	-1	3	2	55-64	3	1	1	1	1	0	0	0	0	0	1	0	0	0	0	0	0	0	0
229	1	1	0	0	1	0	0	0	1	-1	1	-1	0	0	0	0	0	0	0	-1	0	0	3	2	35-44	3	1	0	0	1	0	1	0	0	0	0	0	0	0	0	0	0	1	0
230	2	0	0	1	1	0	0	0	0	-1	1	0	0	0	0	-1	0	0	0	-1	-1	-1	3	2	25-34	3	2	0	1	1	1	0	1	0	0	1	0	0	0	0	0	0	0	0
231	1	0	0	0	1	0	0	0	0	0	1	-1	1	-1	0	0	0	1	-1	0	0	0	3	2	25-34	2	1	1	1	0	1	0	0	0	0	0	0	0	0	0	0	0	0	0
232	-2	0	0	0	0	0	0	0	0	0	0	-1	0	0	0	0	0	0	0	0	0	0	4	2	25-34	3	2	2	1	1	1	0	0	0	0	0	0	0	0	0	0	0	0	0
233	-1	0	0	0	0	0	0	1	0	1	0	-1	0	1	0	0	0	0	0	0	0	0	3	2	45-54	3	3	1	1	1	1	0	1	1	0	0	0	0	1	1	0	1	1	0
234	1	0	0	0	0	0	0	0	0	0	1	0	0	0	0	0	1	1	0	1	1	-1	3	2	45-54	3	3	1	1	1	1	0	0	0	0	0	0	0	0	0	0	0	0	0
235	-1	0	0	0	0	0	0	0	0	0	0	-1	1	-1	0	0	0	0	0	0	0	0	3	2	25-34	3	2	1	1	1	1	0	0	0	0	0	0	0	0	0	0	0	0	0
236	-1	0	0	0	0	0	0	0	0	0	0	-1	1	0	0	0	1	0	-1	-1	0	0	3	2	55-64	1	1	1	0	1	0	0	0	0	0	0	0	0	0	0	0	0	1	0
237	-1	1	0	0	1	0	0	0	0	-1	0	-1	1	-1	0	-1	0	1	0	0	0	-1	3	2	18-24	2	2	1	1	1	1	0	0	0	0	1	0	0	0	0	0	0	0	0
238	1	1	0	0	0	0	1	1	0	0	1	-1	1	-1	-1	-1	1	0	0	1	1	0	3	2	18-24	3	1	0	0	1	1	0	0	0	0	0	0	0	0	0	0	0	0	0
239	0	0	0	0	1	0	0	1	0	0	1	-1	0	-1	0	0	1	1	0	1	0	1	3	2	18-24	1	1	2	0	1	0	0	1	0	0	1	0	0	0	1	0	0	1	0
240	-1	0	0	0	0	1	0	1	0	-1	1	-1	1	-1	-1	-1	1	1	0	0	0	0	3	2	45-54	3	3	2	1	1	0	0	0	0	1	0	1	0	1	0	1	0	1	1
241	-1	1	1	0	1	0	0	0	0	0	1	-1	0	0	0	0	0	0	0	0	0	0	3	2	35-44	3	3	1	1	1	1	0	0	0	0	0	0	0	0	0	0	0	0	0
242	-1	0	0	0	0	1	1	1	0	-1	1	-1	1	-1	-1	-1	1	1	0	1	-1	-1	3	2	45-54	3	2	2	0	1	0	0	0	0	0	0	0	0	1	0	0	0	1	0
243	1	0	0	0	1	0	1	1	0	0	0	-1	0	0	0	0	0	0	0	0	-1	0	3	2	25-34	2	3	1	1	1	0	0	0	0	0	0	0	0	0	0	0	0	0	0
244	-2	1	0	0	1	0	0	0	0	-1	1	-1	1	-1	1	-1	1	1	0	1	-1	0	3	2	45-54	1	1	1	1	0	0	0	0	0	0	0	0	0	0	0	0	0	0	0
245	-1	1	0	0	0	0	0	0	0	0	1	0	0	0	-1	0	0	0	0	0	-1	0	3	2	25-34	2	2	1	1	1	1	0	1	0	1	1	0	1	1	1	0	1	1	0
246	-2	0	0	0	0	0	0	0	0	-1	1	-1	1	-1	-1	-1	1	1	0	0	1	-1	3	2	45-54	3	3	1	1	1	0	0	0	0	0	0	0	0	0	0	1	0	0	0
247	-2	1	1	0	1	1	0	0	0	0	0	-1	0	-1	0	0	0	0	0	0	0	0	2	2	35-44	2	2	1	1	1	1	0	0	0	0	0	0	0	0	0	0	0	0	0
248	-1	0	0	0	1	1	0	0	0	-1	1	-1	1	-1	0	-1	1	1	-1	1	0	0	3	2	25-34	3	2	0	1	1	1	1	0	0	0	0	0	0	0	0	0	0	1	0
249	-1	1	1	0	1	1	1	0	0	-1	1	-1	0	-1	0	-1	1	1	-1	0	1	-1	3	2	35-44	2	2	1	1	1	0	0	0	0	0	0	0	0	0	1	0	0	0	0
250	-1	0	0	0	0	0	0	0	0	-1	1	-1	0	-1	0	-1	0	1	0	0	1	-1	4	2	45-54	3	2	1	1	1	1	0	0	0	0	0	0	0	0	0	0	0	0	0
251	1	1	1	0	1	0	0	0	0	1	0	-1	-1	-1	-1	-1	1	1	-1	1	-1	-1	4	2	35-44	1	1	2	0	1	0	0	0	0	0	0	0	0	0	0	0	0	1	0
252	-1	1	0	0	1	0	0	0	0	-1	1	-1	1	-1	0	-1	-1	1	0	0	1	-1	4	2	45-54	2	3	1	1	1	0	0	0	0	0	0	0	0	0	0	0	0	0	0
253	-1	0	0	0	1	0	0	0	0	0	1	-1	1	-1	1	0	1	1	0	0	0	0	3	2	45-54	2	1	1	1	1	1	0	0	0	0	0	0	0	0	0	0	0	1	0
254	-2	1	1	0	1	0	0	0	0	-1	1	0	1	-1	0	-1	1	1	0	1	0	0	3	2	35-44	1	1	2	1	1	0	0	0	0	0	0	0	0	0	0	0	0	0	0
255	-2	0	1	0	1	0	0	0	0	0	0	-1	0	-1	0	0	0	1	0	0	0	-1	3	2	25-34	3	2	1	1	1	0	0	0	0	0	0	0	0	0	0	0	0	0	0
256	2	1	0	0	1	1	0	1	0	-1	1	-1	1	-1	0	-1	1	1	-1	0	1	-1	3	2	35-44	3	2	2	1	1	0	0	0	0	0	1	0	0	0	0	0	0	0	0
257	-2	1	1	1	1	1	0	0	0	0	1	0	0	-1	0	-1	0	0	0	0	0	-1	3	2	25-34	2	2	1	0	1	0	0	0	0	0	0	0	0	0	0	0	0	0	0
258	2	0	1	0	1	0	0	1	1	-1	1	-1	0	0	-1	-1	0	0	-1	0	0	-1	3	2	35-44	3	1	2	1	1	0	0	0	0	0	0	0	0	0	0	0	0	0	0
259	1	0	0	0	1	0	0	1	0	-1	0	-1	0	-1	0	-1	0	0	-1	0	0	-1	2	2	35-44	2	1	1	0	1	0	0	0	0	0	0	0	0	0	0	0	0	0	0
260	-1	0	0	0	0	0	1	0	0	-1	1	0	1	-1	0	-1	0	1	-1	0	0	-1	3	2	45-54	3	3	1	1	1	1	0	0	0	0	0	0	0	0	0	0	0	0	0
261	-1	0	0	0	0	0	0	1	0	0	0	0	0	0	0	-1	0	0	-1	0	0	0	4	2	35-44	3	2	0	1	1	1	1	0	0	0	0	0	0	0	0	0	0	1	0
262	-2	0	0	0	0	0	0	0	0	-1	1	0	0	-1	-1	0	1	1	0	0	0	-1	3	2	65 and older	3	2	1	0	1	0	0	0	0	0	0	0	0	0	0	0	0	1	0
263	1	1	1	0	1	1	0	1	0	0	1	0	1	-1	0	0	0	0	0	0	-1	-1	3	2	45-54	3	3	1	1	1	0	0	0	0	0	0	0	0	0	0	0	0	0	0
264	-2	0	1	0	0	0	1	0	0	-1	1	0	0	-1	-1	-1	1	1	1	1	1	0	4	2	18-24	3	1	1	0	0	1	1	0	0	0	0	0	0	0	0	0	0	0	0
265	-2	0	0	0	0	0	0	0	1	0	0	0	1	-1	-1	-1	1	1	0	0	0	-1	3	2	45-54	2	2	1	1	1	0	0	0	0	0	1	0	0	0	0	0	0	1	0
266	-2	0	0	0	0	0	0	0	0	0	0	0	0	0	0	0	0	0	0	0	0	0	3	3	55-64	2	2	1	1	1	1	0	0	0	0	0	0	0	0	0	0	0	0	0
267	-2	0	0	0	0	0	0	0	0	-1	0	0	1	0	0	-1	1	1	-1	1	0	0	3	3	35-44	3	2	1	1	1	1	0	0	0	0	0	0	0	0	0	0	0	0	0
268	-1	0	0	0	0	0	0	0	1	0	1	0	0	0	0	1	1	1	1	1	1	0	2	3	35-44	3	3	2	1	1	1	0	0	1	0	1	1	1	0	1	0	0	1	0
269	-2	0	1	0	1	0	0	0	0	0	0	-1	0	0	0	0	1	-1	0	0	0	0	4	3	18-24	1	1	1	0	1	1	0	0	0	0	0	0	0	0	0	0	0	0	0
270	-2	0	0	0	0	0	0	0	1	-1	-1	-1	-1	-1	-1	-1	1	1	-1	0	-1	-1	4	3	45-54	3	2	2	1	1	0	0	1	1	1	1	1	1	1	1	1	1	1	0
271	1	0	0	1	0	0	0	0	0	0	1	-1	-1	-1	0	-1	1	1	0	0	-1	0	3	2	25-34	2	3	2	1	1	1	0	0	0	1	0	1	0	0	1	0	0	1	0
272	0	0	0	0	0	0	0	0	0	0	0	0	0	0	0	-1	0	0	0	0	0	0	3	3	25-34	1	2	1	1	1	1	0	0	0	0	0	0	0	0	0	0	0	0	0
273	1	0	1	0	1	0	0	1	0	-1	1	-1	0	0	-1	1	0	0	0	0	1	-1	3	3	35-44	1	1	1	1	1	0	0	0	0	0	1	0	0	0	0	0	0	0	0
274	-1	0	1	0	1	1	0	1	0	0	0	-1	0	-1	-1	-1	1	1	0	0	-1	0	3	3	45-54	3	3	2	1	1	1	0	0	1	0	1	1	1	1	0	0	0	1	0
275	-1	0	0	0	0	0	0	0	0	-1	0	0	0	-1	0	0	-1	-1	-1	0	1	0	3	3	45-54	2	3	1	0	1	0	0	0	0	0	0	0	0	0	0	0	0	0	0
276	-1	0	0	0	0	0	0	0	0	-1	1	0	1	-1	1	-1	0	1	0	0	1	0	3	3	45-54	2	2	1	1	1	0	0	0	0	0	0	0	0	0	0	0	0	0	0
277	-2	1	0	0	0	0	0	0	0	0	1	-1	1	-1	0	-1	0	0	-1	-1	-1	0	3	3	25-34	3	2	1	1	1	1	0	0	0	0	0	0	0	0	0	0	0	0	0
278	-2	0	0	0	0	0	0	0	0	-1	-1	-1	-1	-1	-1	-1	1	1	-1	1	-1	-1	4	3	55-64	3	3	1	1	1	1	0	0	0	0	0	0	1	0	0	0	0	1	0
279	-1	1	1	0	1	0	0	0	0	-1	0	-1	0	-1	-1	-1	1	1	0	0	0	0	3	3	45-54	3	3	2	1	1	0	0	0	0	0	0	0	0	0	0	0	0	0	1
280	-1	0	0	0	0	0	0	0	0	-1	1	-1	1	-1	0	-1	1	1	0	0	-1	-1	3	3	65 and older	1	2	1	0	1	1	0	0	0	0	0	0	0	0	0	0	0	0	0
281	-2	0	0	0	0	0	1	0	0	0	-1	-1	0	0	0	1	0	0	0	0	0	-1	3	3	45-54	3	2	1	1	1	0	0	0	0	0	0	0	0	0	0	0	0	0	0
282	0	0	1	0	1	1	0	1	0	0	0	-1	0	0	0	0	0	0	0	0	0	0	3	3	45-54	3	3	1	1	1	1	0	0	0	0	1	0	0	0	0	0	0	0	0
283	-1	0	0	0	0	0	0	0	0	1	1	-1	1	1	1	1	1	1	1	1	1	1	3	3	18-24	3	1	2	1	1	0	0	0	0	0	0	0	0	0	0	1	1	1	0
284	-1	0	0	1	0	1	0	0	0	-1	1	-1	0	-1	0	-1	0	1	0	0	0	-1	3	3	35-44	3	2	1	1	1	1	0	0	0	0	0	0	0	0	0	0	0	0	0
285	-2	0	0	0	0	0	1	0	0	-1	1	-1	0	-1	0	-1	0	0	-1	1	1	-1	3	3	35-44	2	2	1	1	1	1	0	1	0	0	0	0	0	0	0	0	0	0	0
286	1	0	0	1	1	0	0	0	0	0	-1	1	-1	0	0	0	0	0	0	0	1	0	3	3	18-24	2	1	0	0	1	0	0	0	0	0	1	0	0	0	0	0	0	0	0
287	2	0	0	0	1	0	0	0	0	-1	0	-1	-1	-1	-1	-1	1	1	-1	0	-1	-1	4	3	25-34	3	2	2	0	1	0	0	0	0	0	0	1	0	0	0	0	0	1	0
288	-1	0	0	0	1	0	0	1	0	0	1	0	1	0	0	0	1	1	0	1	1	0	3	3	25-34	3	2	2	1	1	1	0	0	0	0	0	1	1	1	1	0	0	1	0
289	1	1	1	0	0	1	0	0	0	-1	1	-1	-1	-1	0	-1	1	1	0	1	0	-1	3	3	45-54	1	1	1	1	1	1	0	0	0	0	0	0	0	0	0	0	0	1	0
290	1	1	0	0	0	0	1	1	0	-1	0	-1	-1	1	1	1	1	1	1	1	-1	-1	4	3	25-34	2	2	1	1	0	1	0	0	1	0	0	0	0	0	1	1	0	0	0
291	0	1	1	0	1	0	0	0	0	-1	1	-1	1	-1	0	0	1	1	-1	1	0	0	3	3	25-34	3	3	1	1	1	0	0	0	0	0	1	1	1	0	0	1	0	0	0
292	2	1	0	0	1	1	0	0	0	-1	1	0	1	0	-1	0	1	1	0	1	0	-1	3	3	45-54	3	3	2	1	1	0	0	0	1	0	0	1	1	0	0	0	0	0	0
293	0	1	0	0	0	1	0	1	0	0	0	0	0	0	0	0	0	0	0	0	0	0	3	3	55-64	3	2	2	1	1	0	0	0	0	0	1	1	1	0	0	0	0	1	0
294	1	0	0	0	0	0	0	0	0	0	1	0	1	0	0	0	1	1	0	1	1	0	3	3	45-54	3	3	1	1	0	1	0	0	0	0	0	0	0	0	0	0	0	0	0
295	-1	1	1	0	0	0	0	0	0	0	1	-1	0	0	0	-1	1	1	0	1	1	0	3	3	25-34	1	2	1	0	1	1	0	0	0	0	1	0	0	1	1	0	0	0	0
296	1	0	0	0	0	0	0	1	0	0	1	-1	1	0	1	0	1	1	0	1	-1	0	3	3	25-34	3	3	2	1	1	1	0	0	1	1	0	0	1	1	1	1	1	0	0
297	2	0	0	0	0	1	0	0	1	-1	-1	-1	-1	1	1	-1	0	0	0	-1	0	-1	3	3	45-54	3	2	0	1	1	0	0	0	0	0	0	0	0	0	0	0	0	0	0
298	-1	0	0	0	1	0	0	0	0	-1	0	-1	0	0	0	0	0	0	0	0	0	0	3	3	45-54	3	2	0	1	1	1	0	0	0	0	0	0	0	0	0	0	0	0	0
299	-2	0	0	0	0	1	0	0	0	0	0	0	0	-1	0	0	0	0	0	0	0	0	3	3	25-34	3	2	1	1	1	1	0	0	0	0	0	0	0	0	0	0	0	0	0
300	0	0	0	0	0	1	1	0	0	-1	0	1	0	-1	0	-1	0	1	0	0	0	-1	3	3	55-64	2	2	1	0	1	1	0	0	0	0	0	0	0	0	0	0	0	0	0
301	0	0	0	0	0	0	0	0	0	0	1	-1	1	-1	-1	-1	1	1	0	0	0	0	3	3	45-54	2	2	1	1	1	0	0	0	0	0	0	0	0	0	0	0	0	0	0
302	-1	0	0	0	0	1	0	0	0	-1	0	-1	0	0	1	-1	0	0	-1	0	0	-1	3	3	35-44	3	2	0	1	1	0	0	0	0	0	0	0	0	0	0	0	0	1	0
303	-1	0	1	0	1	0	0	0	0	-1	1	0	0	0	1	-1	0	1	-1	1	0	-1	3	3	35-44	1	1	1	1	1	0	0	0	0	0	0	0	0	1	0	0	0	1	0
304	-2	0	0	0	0	0	0	0	0	0	0	0	0	0	0	0	0	0	0	0	0	0	4	3	45-54	1	2	1	0	1	0	0	0	0	0	0	0	0	0	0	0	0	0	0
305	-2	0	1	0	1	1	0	0	0	0	1	-1	1	-1	0	0	1	1	0	1	1	0	3	3	35-44	3	2	1	1	1	1	1	0	0	0	0	0	1	0	0	0	0	0	0
306	-1	1	0	0	1	1	0	0	0	-1	1	0	1	-1	0	0	0	1	-1	1	0	0	3	3	25-34	2	3	1	1	1	1	0	0	0	0	0	0	0	0	0	0	0	0	0
307	-1	1	0	0	1	1	0	1	0	-1	1	0	1	-1	0	0	0	1	0	0	0	-1	3	3	45-54	3	2	1	1	1	0	0	0	0	0	0	0	0	0	0	0	0	0	0
308	0	1	1	1	0	1	1	0	0	1	0	-1	1	0	0	0	1	1	0	-1	0	0	3	3	25-34	2	2	1	1	1	0	0	0	0	0	0	0	0	0	0	0	0	0	0
309	1	0	1	0	0	0	0	0	1	-1	-1	0	0	-1	-1	-1	0	1	0	0	0	0	3	3	25-34	2	3	1	1	1	0	0	0	0	0	0	0	0	0	0	0	0	0	0
310	0	0	0	0	0	0	0	1	0	0	0	1	1	0	0	0	0	0	1	0	0	0	3	3	45-54	3	2	2	1	1	0	0	1	1	0	1	1	0	1	1	1	1	0	1
311	-2	0	0	1	1	0	0	0	0	-1	-1	-1	1	-1	1	-1	1	1	-1	1	-1	1	3	3	25-34	1	1	2	1	0	0	0	0	0	0	1	1	0	0	0	0	0	0	0
312	-1	0	0	0	1	0	0	1	1	0	1	0	-1	0	0	1	-1	0	0	0	0	0	3	3	25-34	3	1	1	0	1	0	0	0	0	0	0	0	0	0	0	0	0	0	0
313	1	0	0	0	1	0	0	0	0	-1	1	-1	-1	-1	0	-1	-1	-1	0	1	1	-1	3	3	35-44	2	2	1	1	1	1	0	0	0	0	0	0	0	0	0	0	0	1	0
314	-2	0	0	0	1	0	0	0	0	-1	0	-1	0	-1	0	1	-1	-1	0	-1	1	1	1	3	18-24	3	3	2	1	1	1	0	0	0	0	1	1	1	0	0	0	0	1	0
315	-2	0	0	0	0	0	0	0	0	0	1	-1	0	-1	0	-1	1	1	0	1	-1	-1	4	3	45-54	3	2	1	1	0	0	0	0	0	0	0	0	0	0	1	0	0	0	0
316	0	0	0	1	1	0	0	1	0	0	1	1	1	0	0	1	1	0	0	0	1	1	3	3	25-34	1	2	1	1	1	1	0	1	0	1	0	1	0	1	0	1	0	1	0
317	1	0	1	0	0	0	0	0	0	-1	1	-1	1	-1	-1	0	1	1	-1	1	1	0	4	3	45-54	3	3	2	1	1	1	0	0	1	1	1	0	0	0	0	0	0	1	0
318	0	0	1	0	0	0	0	0	0	0	0	0	0	-1	0	0	1	0	0	1	-1	0	4	3	55-64	3	2	1	0	1	0	0	0	0	0	0	0	0	0	0	0	0	0	0
319	1	0	0	1	1	0	1	0	0	0	0	-1	0	0	0	-1	0	0	0	0	0	0	3	3	45-54	3	3	2	1	1	0	0	0	0	0	0	0	0	0	0	0	0	0	0
320	-2	0	1	0	1	0	0	0	0	0	0	-1	0	-1	0	-1	1	0	-1	-1	0	0	4	3	25-34	2	1	1	1	1	0	0	0	0	0	0	0	0	0	0	0	0	0	0
321	1	0	0	0	0	0	0	0	0	-1	1	0	1	-1	0	0	1	1	0	1	-1	0	3	3	45-54	2	2	1	1	1	1	0	0	0	0	0	0	0	1	1	0	0	1	0
322	-2	0	0	0	0	0	0	0	0	-1	0	0	0	-1	-1	-1	0	0	0	0	0	-1	3	3	25-34	2	2	1	1	1	1	0	0	0	0	0	0	0	0	0	0	0	0	0
323	2	1	1	1	1	1	1	0	0	0	1	-1	1	-1	0	0	1	1	0	-1	0	-1	3	3	35-44	2	3	1	1	1	0	0	0	0	0	0	0	0	0	0	0	0	0	0
324	-1	1	1	0	1	1	0	0	0	0	0	0	0	-1	0	-1	0	0	0	1	0	1	4	3	45-54	2	3	1	1	1	1	0	0	0	0	0	0	0	0	0	0	0	0	0
325	-2	0	0	1	0	0	0	0	0	0	1	-1	0	-1	1	-1	0	1	0	1	1	-1	3	3	35-44	2	2	1	1	1	1	0	0	0	0	0	0	0	0	0	0	0	0	0
326	-1	0	0	0	1	0	0	0	0	-1	0	-1	0	-1	-1	-1	-1	0	-1	0	-1	-1	3	3	45-54	3	3	0	1	1	1	0	0	0	0	0	0	0	0	1	0	0	1	0
327	-1	0	0	0	0	0	0	0	0	1	1	-1	1	1	1	1	1	1	1	1	1	1	3	3	25-34	3	2	2	1	1	1	0	1	1	0	0	0	0	0	0	0	0	0	0
328	1	0	0	0	1	0	0	0	1	-1	0	-1	0	-1	0	-1	0	1	0	1	0	-1	1	3	45-54	2	1	1	1	1	0	0	0	0	0	0	0	0	0	0	0	0	0	0
329	-1	0	0	0	0	0	0	0	1	-1	0	0	0	-1	1	1	0	0	0	0	0	0	4	3	65 and older	3	2	1	1	1	0	0	0	0	0	0	0	0	0	0	0	0	0	0
330	1	0	0	0	1	1	0	0	1	-1	1	-1	0	-1	-1	1	-1	1	0	0	0	-1	3	3	25-34	1	1	1	0	1	1	1	0	0	0	1	0	0	0	0	0	0	0	0
331	-1	1	0	0	1	0	0	0	0	-1	1	-1	1	-1	-1	0	1	1	0	0	0	0	3	3	25-34	1	2	0	1	1	1	0	0	0	0	0	0	0	0	0	0	0	1	0
332	-1	1	0	0	0	1	0	0	0	-1	1	-1	1	-1	0	0	1	1	-1	1	0	0	3	3	55-64	1	2	1	1	1	1	1	0	0	0	1	0	0	0	1	0	0	1	0
333	-1	1	0	1	0	0	0	0	0	0	0	-1	0	-1	-1	-1	1	1	0	0	0	1	4	3	35-44	2	2	1	1	1	1	0	0	0	0	0	0	0	0	0	0	0	0	0
334	1	0	1	0	0	0	0	0	0	0	1	-1	1	-1	-1	-1	1	1	-1	0	0	-1	3	3	35-44	2	3	2	1	0	0	0	0	0	0	0	0	0	0	1	0	0	1	0
335	-2	0	0	0	0	0	1	0	0	-1	1	-1	0	-1	1	-1	0	1	-1	1	1	-1	3	3	35-44	3	1	1	1	1	0	0	0	0	0	1	0	0	0	0	0	0	1	0
336	0	0	1	1	0	0	0	0	1	-1	1	-1	1	-1	0	-1	1	0	0	0	0	0	4	3	35-44	3	2	1	1	1	0	0	0	0	0	0	0	0	0	0	0	0	0	0
337	-1	0	0	1	1	0	0	0	0	-1	0	-1	0	-1	0	-1	0	1	0	1	-1	-1	3	3	25-34	2	3	1	1	0	0	1	0	0	0	0	0	0	0	0	0	0	0	0
338	-1	0	1	0	0	0	0	0	0	-1	1	-1	0	-1	-1	-1	0	0	0	1	1	-1	4	3	55-64	3	3	1	1	1	0	0	0	0	0	0	0	0	0	0	0	0	0	0
339	-1	1	1	0	1	1	1	0	1	0	0	0	0	0	0	0	0	0	0	0	0	0	3	3	35-44	2	2	1	1	1	0	0	0	0	0	0	0	0	0	0	0	0	0	0
340	-1	0	0	0	0	0	0	1	0	1	1	1	1	0	0	0	1	1	1	1	1	1	3	3	45-54	2	3	0	1	0	0	0	0	0	1	1	1	1	0	0	0	1	1	1
341	-2	0	1	0	1	1	0	0	0	-1	1	0	1	0	0	-1	-1	1	0	0	0	-1	2	3	35-44	1	1	1	0	0	0	0	0	0	0	0	0	0	0	0	0	0	0	1
342	-2	0	0	1	0	0	0	1	0	1	1	-1	1	-1	-1	0	1	1	1	1	1	-1	3	3	25-34	3	2	2	1	1	0	0	1	0	0	0	0	1	0	0	1	0	1	0
343	-1	0	0	0	1	0	0	0	1	-1	1	0	1	0	0	0	1	1	-1	1	0	0	3	3	25-34	1	1	2	1	1	0	0	0	0	0	0	0	0	0	0	0	0	0	0
344	-1	1	0	0	0	1	0	0	0	-1	1	-1	1	-1	1	1	1	1	1	1	0	1	3	3	25-34	1	1	2	1	1	0	0	0	1	0	1	1	1	0	0	0	0	1	0
345	0	1	0	1	1	0	0	1	0	-1	1	-1	0	-1	1	-1	0	1	-1	0	0	-1	3	3	35-44	2	3	1	0	1	1	0	0	0	0	0	0	0	0	0	0	0	0	0
346	-2	0	1	0	0	1	0	0	0	-1	1	-1	0	-1	0	-1	1	1	0	0	0	-1	3	3	45-54	3	2	1	1	1	0	0	0	0	0	0	0	0	0	1	0	0	0	1
347	2	1	0	1	1	1	0	0	0	-1	1	-1	0	-1	0	0	1	0	1	0	0	-1	3	3	18-24	2	3	1	1	1	0	0	0	0	0	0	1	1	0	0	0	0	0	0
348	0	1	1	1	1	1	0	0	0	-1	1	-1	0	-1	-1	-1	1	1	0	1	1	-1	3	3	45-54	3	1	1	0	1	0	0	0	0	0	1	0	0	0	0	0	0	1	0
349	-1	0	1	0	1	0	0	0	0	-1	1	-1	0	0	0	0	1	0	0	0	0	-1	3	3	55-64	2	1	1	1	1	0	0	0	0	0	0	0	0	0	0	0	0	1	0
350	-1	0	0	0	0	0	0	0	1	-1	1	0	0	0	0	0	0	1	0	0	0	-1	4	3	45-54	3	2	1	1	1	0	0	0	0	0	0	0	0	0	0	0	0	0	0
351	-2	0	1	0	1	0	0	0	0	-1	0	-1	1	-1	-1	-1	0	1	0	-1	-1	-1	3	3	35-44	2	3	1	1	1	0	0	0	0	0	0	0	0	0	0	0	0	0	0
352	0	1	0	0	1	0	0	0	0	0	0	-1	1	-1	0	0	1	1	0	0	0	0	3	3	35-44	1	1	1	1	0	1	0	0	0	0	0	0	0	0	0	0	0	0	0
353	-1	0	1	0	0	0	1	0	0	-1	1	-1	1	-1	1	-1	1	1	0	1	0	-1	4	3	55-64	2	3	1	1	1	0	0	0	0	0	0	0	0	0	0	0	0	0	0
354	-2	1	0	0	1	0	0	0	0	-1	1	0	1	-1	0	-1	1	1	0	0	0	0	3	3	35-44	3	2	1	1	1	0	0	0	0	0	0	0	0	0	0	0	0	0	0
355	-1	0	0	0	0	0	0	0	1	-1	1	0	0	-1	0	-1	1	1	0	0	0	0	3	3	45-54	1	2	1	1	1	0	0	0	0	0	0	0	0	0	0	0	0	1	0
356	0	1	1	0	0	0	0	0	0	-1	0	0	0	-1	0	0	1	0	0	0	0	-1	4	3	45-54	3	2	1	1	1	1	1	0	0	0	0	0	0	0	0	0	0	0	0
357	-1	0	0	0	0	1	0	1	0	1	1	0	0	0	-1	0	1	1	0	0	-1	-1	3	3	55-64	2	3	0	1	1	1	0	0	0	1	1	1	1	1	0	0	0	1	1
358	-1	0	0	0	1	0	0	0	0	0	1	-1	0	0	1	-1	0	1	0	1	0	0	3	3	45-54	3	1	1	0	1	0	0	0	0	0	0	0	0	0	0	0	0	0	0
359	-1	0	0	0	1	0	0	0	1	0	0	-1	1	-1	-1	-1	0	1	0	0	-1	0	3	3	45-54	2	3	1	1	1	0	0	0	0	0	0	0	0	0	0	0	0	0	0
360	1	0	1	0	0	1	1	0	1	0	0	0	0	0	0	0	0	0	0	0	0	0	4	3	55-64	2	3	1	0	1	0	0	0	0	0	0	0	0	0	0	0	0	0	0
361	-1	1	0	0	1	0	0	1	0	0	0	-1	0	-1	0	-1	1	0	0	0	0	0	3	3	45-54	2	3	1	1	1	0	0	0	0	0	0	0	0	0	0	0	0	0	0
362	0	1	0	0	0	1	0	0	0	0	1	-1	0	-1	0	0	1	1	0	0	1	0	3	3	25-34	3	3	1	1	0	0	0	0	0	0	0	0	0	0	0	0	0	0	0
363	-2	0	1	0	1	0	0	0	0	-1	1	-1	0	-1	-1	1	-1	1	1	0	0	-1	4	3	25-34	1	1	2	0	0	0	0	0	0	0	0	0	0	0	0	0	0	0	0
364	-1	1	0	0	1	0	1	0	0	-1	0	-1	0	-1	0	0	0	0	1	0	0	-1	3	3	35-44	2	2	0	1	1	0	0	0	0	0	0	0	0	0	0	0	0	0	0
365	-2	0	0	0	0	0	0	0	0	-1	1	0	1	-1	0	-1	1	1	-1	1	1	-1	3	3	25-34	3	2	0	1	1	1	0	0	0	0	1	0	0	0	0	0	0	0	0
366	1	0	0	0	0	1	0	0	0	-1	0	-1	1	-1	0	0	-1	0	0	1	1	-1	2	3	25-34	2	3	1	1	0	1	0	0	1	0	0	0	0	0	0	0	0	0	0
367	-1	0	0	0	1	1	0	0	0	-1	0	-1	-1	-1	0	0	1	1	0	0	0	-1	3	3	35-44	1	1	1	1	0	1	1	0	0	0	0	0	0	0	0	0	0	0	0
368	0	0	1	0	0	0	0	0	0	-1	0	-1	0	-1	0	0	0	0	0	0	0	0	3	3	55-64	2	1	1	0	1	0	0	0	0	0	0	0	0	0	0	0	0	0	0
369	-1	0	1	0	0	0	0	0	1	-1	0	-1	-1	-1	0	0	0	0	-1	-1	0	0	4	3	65 and older	3	2	1	0	1	1	0	0	0	0	0	0	0	0	0	0	0	0	0
370	-1	0	1	1	1	0	0	0	0	-1	1	0	1	-1	0	1	1	0	0	0	0	-1	3	3	45-54	3	2	1	1	1	0	0	0	0	0	0	0	0	0	0	0	0	0	0
371	0	1	0	0	0	0	1	1	0	0	1	-1	-1	0	1	-1	0	1	-1	0	0	-1	3	3	35-44	3	2	1	1	1	0	1	0	0	0	0	0	0	0	0	0	0	0	0
372	-1	1	0	1	0	0	0	1	0	-1	0	-1	0	1	0	-1	-1	1	0	0	-1	-1	3	3	25-34	1	2	1	1	1	1	0	1	0	1	1	0	1	0	1	0	1	1	0
373	-2	0	0	0	1	1	0	0	0	-1	1	-1	1	-1	0	-1	1	1	-1	0	0	-1	3	4	55-64	1	1	1	0	1	0	0	0	0	0	1	1	0	0	0	0	0	1	1
374	-2	1	0	0	0	1	0	0	0	-1	0	-1	-1	-1	-1	-1	0	0	-1	-1	-1	-1	3	4	25-34	2	1	1	1	1	0	0	0	0	0	1	0	0	0	0	0	0	0	0
375	-1	1	1	0	1	1	0	1	1	0	1	-1	0	-1	0	0	1	1	0	1	0	0	3	4	55-64	3	2	1	1	1	0	0	0	0	0	0	0	0	0	0	0	0	0	1
376	2	0	0	0	0	0	0	0	0	-1	1	0	0	-1	-1	-1	0	0	0	0	0	0	1	4	45-54	3	3	2	1	1	1	0	0	1	1	0	0	0	1	1	1	0	1	0
377	1	0	0	0	1	0	0	0	0	0	0	0	0	0	0	0	0	0	0	0	0	0	3	4	25-34	2	2	1	1	1	0	0	0	0	0	0	0	0	0	0	0	0	0	0
378	-2	0	0	0	1	0	0	0	0	-1	0	-1	-1	-1	0	-1	0	1	-1	-1	-1	-1	4	4	35-44	1	1	0	0	1	0	0	0	0	0	0	0	0	0	0	0	0	0	0
379	-2	1	1	1	1	1	1	0	0	-1	1	0	0	0	0	-1	1	1	1	1	1	0	3	4	35-44	2	1	0	1	1	0	1	0	0	0	1	0	0	0	0	0	0	0	0
380	-2	0	1	0	1	0	0	0	0	0	0	0	0	0	0	0	0	0	0	0	0	0	3	4	25-34	1	1	1	0	1	0	0	0	0	0	0	0	0	0	0	0	0	0	0
381	0	0	0	0	0	0	0	0	0	-1	0	-1	0	-1	0	0	1	0	1	-1	-1	0	3	4	65 and older	2	3	1	0	1	0	0	0	0	0	0	0	0	0	0	0	0	0	0
382	0	1	0	0	0	1	0	0	0	0	1	-1	0	-1	0	-1	0	1	0	0	0	0	3	4	25-34	3	3	1	1	1	1	0	0	0	0	0	0	0	0	0	0	0	0	0
383	-1	0	1	0	0	0	0	0	1	0	1	-1	0	0	0	0	1	0	0	0	0	0	2	4	45-54	1	2	1	0	1	0	0	0	0	0	1	0	0	0	0	0	0	1	0
384	0	0	1	0	0	1	0	0	0	-1	1	-1	1	1	-1	-1	1	1	0	0	0	-1	4	4	45-54	3	3	2	1	1	0	0	0	0	1	1	0	1	0	0	1	0	0	0
385	-1	0	1	0	1	1	0	1	0	0	1	-1	0	-1	-1	-1	0	1	-1	1	-1	-1	3	4	25-34	2	3	2	1	1	1	0	1	1	1	1	0	0	1	1	1	1	1	1
386	1	1	0	1	0	0	1	1	0	0	1	1	1	0	0	0	1	1	0	0	-1	-1	3	4	25-34	1	2	1	1	1	1	0	1	0	0	1	0	0	0	1	1	0	0	0
387	1	1	0	0	1	1	0	0	0	0	0	-1	0	-1	-1	-1	0	0	-1	0	0	-1	4	4	25-34	3	3	0	1	1	0	0	0	0	0	0	0	0	0	0	0	0	0	0
388	0	0	0	0	1	0	0	0	1	0	1	-1	0	0	0	0	1	1	0	1	0	0	4	4	25-34	1	2	2	1	1	1	0	0	0	0	1	1	1	0	0	0	0	1	0
389	-1	0	0	1	1	0	0	0	0	-1	0	0	0	-1	0	-1	0	0	0	0	0	-1	3	4	45-54	3	1	1	0	1	0	0	0	0	0	1	0	0	0	0	0	0	0	0
390	0	0	0	1	0	0	0	1	1	-1	1	-1	-1	-1	0	1	-1	0	-1	1	-1	0	3	4	25-34	1	2	1	1	1	1	0	1	0	1	0	1	0	1	0	0	1	0	0
391	-2	1	0	0	1	0	0	1	0	0	1	-1	0	-1	-1	-1	1	1	-1	-1	-1	-1	3	4	35-44	3	3	1	1	1	0	0	0	1	0	1	1	1	0	0	0	0	1	0
392	-1	1	1	0	1	0	0	0	0	-1	1	0	1	-1	0	0	0	1	0	0	0	-1	4	4	45-54	2	2	1	1	1	1	0	0	0	0	0	0	0	0	1	0	0	0	0
393	-2	0	0	0	0	0	0	0	0	-1	0	0	0	-1	0	-1	0	-1	0	1	0	-1	3	4	55-64	2	1	1	0	1	0	0	0	0	0	0	0	0	0	0	0	0	0	0
394	-1	1	1	0	1	0	0	0	1	-1	0	0	0	-1	-1	0	0	0	-1	0	0	-1	4	4	45-54	2	2	1	0	1	0	0	0	0	0	0	0	0	0	0	0	0	0	0
395	1	0	0	0	1	0	0	0	0	-1	0	-1	0	0	0	0	0	0	0	0	0	0	3	4	55-64	3	2	1	1	1	1	0	0	0	0	0	0	0	0	0	0	0	0	0
396	-1	1	1	0	0	1	0	0	1	-1	1	-1	1	-1	1	-1	1	1	-1	0	1	0	3	4	45-54	3	1	1	1	1	1	1	0	0	0	0	0	0	0	0	0	0	0	0
397	-1	1	0	0	0	0	0	1	0	-1	1	-1	1	-1	-1	-1	1	1	0	-1	-1	-1	3	4	45-54	3	3	2	1	1	1	0	0	1	0	1	0	1	0	0	1	0	0	0
398	-2	1	0	0	1	1	0	0	0	-1	1	0	0	-1	0	-1	1	1	0	0	1	-1	4	4	45-54	3	3	1	1	1	0	0	0	0	0	0	0	0	0	0	0	0	0	0
399	-1	1	0	1	0	0	0	0	0	-1	0	-1	0	-1	0	-1	1	1	0	1	-1	0	3	4	35-44	2	3	2	1	1	1	0	0	0	0	1	1	1	0	0	0	0	0	0
400	-1	0	1	0	1	1	0	0	0	0	0	-1	0	0	0	0	0	0	0	0	0	0	3	4	25-34	3	1	1	1	1	0	0	0	0	0	0	0	0	0	0	0	0	0	0
401	-2	1	1	0	1	0	0	1	0	0	1	-1	-1	-1	-1	-1	1	1	-1	0	-1	-1	3	4	45-54	3	3	2	1	1	1	0	0	0	0	1	1	1	0	0	0	0	1	0
402	-2	0	0	0	1	0	0	0	0	-1	1	-1	1	-1	-1	-1	0	1	-1	1	0	-1	3	4	35-44	3	2	1	1	1	0	0	0	1	0	1	0	0	0	0	0	0	0	1
403	0	1	1	0	1	0	0	0	1	1	-1	0	0	0	0	1	0	-1	-1	0	1	0	3	4	45-54	1	1	2	1	1	0	0	0	0	0	1	0	0	0	0	0	0	0	0
404	-1	1	0	0	1	0	0	0	0	0	0	-1	1	-1	0	0	1	1	0	0	0	0	3	4	25-34	3	3	1	1	1	1	0	0	0	0	0	0	0	0	0	0	0	0	0
405	-1	0	1	0	0	0	0	0	0	-1	1	-1	0	-1	-1	0	0	1	-1	0	-1	-1	3	4	45-54	3	3	1	1	1	1	0	0	0	0	0	0	0	0	0	0	0	0	0
406	1	1	0	0	1	0	0	0	0	0	0	-1	0	-1	-1	-1	0	1	0	0	0	0	3	4	25-34	3	2	1	1	1	1	0	0	0	0	0	0	0	0	0	0	0	0	0
407	-1	1	1	0	0	1	0	0	0	0	-1	-1	0	-1	-1	0	0	0	0	0	-1	-1	3	4	35-44	3	2	1	0	0	0	0	0	0	0	0	0	0	0	0	0	0	0	0
408	-1	0	0	0	1	0	0	0	0	0	1	-1	0	0	0	-1	1	1	-1	1	1	1	3	4	35-44	3	3	2	1	1	1	0	0	0	0	0	1	1	0	1	0	0	0	0
409	1	0	1	0	0	0	0	0	0	-1	1	-1	1	-1	-1	-1	1	1	0	1	1	-1	4	4	25-34	2	2	2	0	1	1	0	1	1	0	0	0	0	0	0	0	0	0	0
410	2	0	0	0	1	0	0	0	0	0	0	0	1	0	0	0	0	-1	0	0	0	0	3	4	45-54	3	2	2	1	1	0	0	0	0	0	0	0	0	0	0	0	0	1	0
411	-1	0	1	0	1	0	0	1	0	0	1	-1	0	-1	-1	-1	1	1	0	0	-1	1	3	4	35-44	3	3	1	1	1	0	0	0	0	0	1	0	0	0	0	0	0	0	0
412	2	1	1	1	1	0	0	0	0	0	1	-1	0	-1	0	1	1	1	0	0	1	0	3	4	35-44	3	2	1	1	1	0	0	0	0	0	0	0	0	0	0	0	0	0	0
413	1	0	1	0	0	0	1	0	0	-1	1	-1	1	-1	-1	-1	1	1	0	1	1	-1	1	4	45-54	3	3	2	1	1	1	0	1	1	1	0	0	0	0	0	0	0	1	0
414	0	1	0	0	1	1	0	0	1	0	1	-1	0	-1	-1	-1	0	1	-1	-1	1	-1	3	4	55-64	2	2	1	1	1	0	0	0	0	0	0	0	0	0	0	0	0	0	0
415	-2	0	1	0	0	0	0	0	0	0	0	0	1	0	0	0	0	1	0	0	0	0	3	4	25-34	2	3	0	1	1	0	0	0	0	0	0	0	0	0	0	0	0	0	0
416	-1	1	1	0	0	0	1	0	0	-1	1	-1	1	-1	-1	-1	1	1	0	0	0	-1	3	4	25-34	1	2	0	1	0	1	0	0	0	0	1	0	0	0	0	0	0	1	0
417	-1	0	0	0	1	0	0	0	0	0	1	0	0	-1	0	-1	1	1	0	0	0	0	4	4	25-34	1	3	1	1	1	0	0	0	0	0	0	0	0	0	0	0	0	0	0
418	-2	0	0	1	0	1	0	0	0	-1	1	-1	0	-1	0	-1	1	1	-1	0	-1	-1	4	4	45-54	3	3	0	0	0	0	1	0	0	0	0	1	1	1	0	0	0	1	0
419	1	0	0	0	1	0	0	0	0	-1	-1	0	1	-1	0	-1	1	1	0	0	0	-1	3	4	45-54	3	3	2	1	1	1	0	0	0	0	0	0	0	0	0	0	0	0	0
420	0	0	0	0	1	0	0	0	0	-1	1	-1	1	-1	-1	-1	1	1	1	1	1	-1	4	4	55-64	1	1	2	0	1	0	0	1	1	1	0	0	0	0	0	0	0	0	1
421	-1	0	1	0	0	0	0	0	0	-1	-1	-1	1	0	0	-1	1	1	1	0	0	1	3	4	25-34	3	3	1	1	1	0	0	0	0	0	0	0	0	0	0	0	0	0	0
422	1	0	1	0	1	0	0	0	0	-1	-1	-1	0	-1	-1	-1	0	0	0	0	-1	-1	4	4	45-54	2	1	1	0	1	0	0	0	0	0	0	0	0	0	0	0	0	0	0
423	0	1	0	0	0	0	0	0	0	-1	1	0	0	0	0	0	0	0	0	0	0	0	3	4	35-44	1	2	1	0	1	0	0	0	0	0	0	0	0	0	0	0	0	1	0
424	-1	0	1	0	0	1	0	0	0	-1	-1	-1	0	-1	-1	-1	1	1	-1	1	-1	0	4	4	45-54	1	2	2	0	1	0	0	0	0	0	0	0	0	0	0	0	0	0	0
425	-2	0	1	0	1	0	0	0	0	-1	0	-1	0	-1	-1	-1	0	0	1	-1	0	-1	4	4	35-44	1	2	1	1	0	1	1	0	0	0	0	0	0	0	0	0	0	0	0
426	-2	1	1	0	0	1	0	0	0	0	1	0	0	-1	0	-1	1	1	0	0	0	0	3	4	45-54	1	2	1	1	1	1	0	0	0	0	0	0	0	0	0	0	0	0	0
427	0	1	0	0	1	0	0	0	0	0	1	0	1	0	0	0	1	0	1	0	0	0	3	4	35-44	2	2	1	1	0	1	1	0	0	0	0	0	0	0	0	0	0	0	0
428	-2	0	1	0	1	0	0	0	0	-1	0	0	0	0	1	-1	1	1	0	0	0	0	4	4	55-64	3	2	1	1	1	0	0	0	0	0	1	0	0	0	0	0	0	0	0
429	2	0	1	0	0	0	0	0	0	0	1	-1	0	0	1	0	0	0	-1	0	1	0	3	4	45-54	2	3	2	1	1	0	0	0	1	0	0	1	0	1	0	0	1	0	0
430	-1	1	1	0	0	1	0	0	0	-1	1	-1	-1	-1	0	-1	1	1	-1	-1	-1	-1	3	4	35-44	1	2	1	0	1	0	0	1	0	0	1	1	1	1	0	1	0	1	0
431	-1	0	0	0	0	0	0	0	0	-1	1	0	0	0	1	-1	0	0	0	0	0	-1	4	4	25-34	1	2	1	1	1	0	0	0	0	0	1	0	0	0	0	0	0	0	0
432	2	1	1	0	1	1	0	0	1	0	1	-1	-1	-1	0	-1	1	1	-1	0	-1	0	4	4	35-44	3	3	0	1	1	0	0	0	0	0	1	0	0	0	0	0	0	1	0
433	-2	0	1	0	0	0	0	0	1	0	1	0	0	0	0	0	0	0	-1	0	0	-1	3	4	45-54	3	1	1	1	1	0	0	0	0	0	0	0	0	0	0	0	0	0	0
434	-2	1	1	1	1	0	0	1	1	-1	1	-1	1	-1	0	-1	0	1	0	0	-1	-1	4	4	35-44	2	2	1	0	1	0	0	0	0	0	0	0	0	0	0	0	0	1	0
435	-1	1	1	0	1	1	0	1	0	-1	0	-1	0	-1	-1	-1	0	0	-1	0	0	-1	4	4	35-44	3	2	1	1	1	0	0	0	0	0	0	0	0	0	0	0	0	0	0
436	-1	0	0	0	0	0	0	0	0	-1	1	0	1	-1	0	-1	0	0	0	0	1	-1	3	4	35-44	2	1	0	1	1	1	0	0	0	0	0	0	0	0	0	0	0	1	0
437	0	1	1	0	0	0	0	0	0	0	1	-1	1	0	0	0	1	1	0	1	0	0	3	4	25-34	3	2	1	1	1	0	0	0	0	0	0	0	0	0	0	0	0	0	0
438	-2	1	0	0	1	0	1	0	0	-1	1	-1	0	0	1	0	1	1	-1	1	0	0	1	4	45-54	3	3	2	1	1	0	0	0	0	0	1	0	1	0	1	0	1	1	0
439	0	0	1	0	1	0	0	0	0	1	1	-1	0	0	0	0	1	1	-1	-1	0	0	4	4	35-44	3	2	1	1	1	0	0	0	0	0	1	0	0	0	0	0	0	0	0
440	-2	0	1	0	1	0	0	0	0	0	-1	0	1	-1	0	0	1	1	0	0	-1	0	4	4	65 and older	2	3	1	0	1	0	0	0	0	0	0	0	0	0	0	0	0	0	0
441	-1	1	1	0	1	1	1	0	0	-1	1	-1	0	-1	0	-1	0	0	0	0	0	0	4	4	45-54	3	2	1	1	1	0	0	0	0	0	0	0	0	0	0	0	0	0	0
442	-2	0	1	0	0	1	1	0	1	0	1	-1	0	-1	0	-1	0	0	0	0	0	0	3	4	45-54	2	3	0	1	1	0	0	0	0	0	0	0	0	0	0	0	0	0	0
443	-1	1	0	0	1	0	0	0	0	0	0	0	0	0	0	-1	-1	-1	0	0	0	0	4	4	25-34	3	2	1	1	1	0	1	0	0	0	0	0	0	0	0	0	0	0	0
444	-2	0	1	0	1	0	1	0	0	0	1	0	1	-1	0	0	1	1	0	0	0	0	4	4	35-44	3	3	1	1	1	0	0	0	0	0	0	0	0	0	0	0	0	0	0
445	-1	0	1	0	1	0	0	0	0	0	0	-1	1	-1	0	-1	1	1	-1	-1	0	-1	4	4	35-44	2	2	2	0	1	0	0	0	0	0	0	0	0	0	0	0	0	0	0
446	-1	0	1	0	1	0	0	0	0	-1	0	-1	0	-1	1	-1	0	0	0	0	0	-1	3	4	65 and older	1	1	0	0	1	0	0	0	0	0	1	0	0	0	1	0	0	1	1
447	0	0	1	0	0	0	1	0	0	-1	1	-1	1	0	0	-1	0	0	0	0	1	0	3	4	55-64	2	2	1	1	1	0	0	0	0	0	1	0	0	0	0	0	0	1	0
448	1	0	1	0	1	0	0	0	0	-1	0	0	0	-1	0	0	0	0	0	0	0	-1	3	4	35-44	3	3	1	1	1	0	0	0	0	0	0	0	0	0	0	0	0	0	0
449	-2	0	0	0	0	0	0	1	0	-1	1	-1	0	0	0	-1	1	1	0	1	-1	1	3	4	35-44	3	3	2	1	1	0	0	1	1	0	1	1	0	0	0	0	1	0	0
450	-2	0	0	0	1	1	0	1	0	-1	1	-1	1	-1	-1	-1	1	1	-1	1	-1	-1	3	4	65 and older	3	2	1	1	1	1	0	0	0	0	0	0	0	0	0	0	0	1	0
451	1	0	0	0	1	0	0	0	0	-1	1	-1	1	-1	1	-1	-1	1	0	0	0	-1	3	4	45-54	1	1	1	1	1	0	0	0	0	0	0	0	0	0	0	0	0	0	1
452	2	0	1	0	0	1	1	1	0	0	1	0	1	0	1	1	1	1	0	-1	-1	0	4	4	35-44	3	3	2	1	1	0	0	1	0	0	1	0	1	0	1	0	1	0	1
453	-2	0	0	0	1	0	1	0	0	-1	-1	-1	0	-1	-1	-1	1	1	-1	-1	-1	-1	3	4	45-54	2	3	2	1	1	0	0	0	1	0	1	0	1	0	0	1	1	1	1
454	-1	1	0	0	1	1	0	0	1	0	1	-1	0	0	0	0	-1	0	0	0	0	0	3	4	65 and older	1	2	1	0	1	0	0	0	0	0	0	0	0	0	0	0	0	0	0
455	-2	0	1	0	1	0	0	0	0	-1	1	-1	1	-1	0	-1	1	1	-1	1	-1	-1	3	4	35-44	2	1	1	1	1	1	0	0	0	0	1	0	0	0	0	0	0	0	0
456	-2	1	1	0	0	1	1	0	0	0	0	-1	-1	-1	0	0	0	0	0	0	0	0	3	4	65 and older	1	2	1	0	1	0	0	0	0	0	0	0	0	0	0	0	0	0	0
457	-2	0	0	0	0	0	1	0	0	0	1	-1	1	0	0	-1	1	1	0	1	1	0	3	4	35-44	2	1	1	1	1	1	0	0	0	0	1	0	0	0	0	0	0	1	0
458	-1	0	1	0	0	0	0	0	0	1	0	-1	0	0	0	1	0	0	-1	0	0	0	3	4	45-54	3	3	2	1	1	0	0	0	0	0	1	1	1	0	1	0	0	0	0
459	0	0	0	0	1	0	0	0	0	-1	1	-1	0	0	0	0	-1	-1	-1	-1	-1	0	4	4	45-54	3	3	1	1	1	0	0	0	0	0	1	0	0	0	0	0	0	0	0
460	-2	1	1	0	1	0	1	0	0	-1	1	-1	1	-1	0	0	0	1	-1	1	1	-1	3	4	25-34	2	2	1	1	1	0	0	0	0	0	1	0	0	0	0	0	0	1	0
461	-1	0	1	0	0	0	0	0	0	0	-1	-1	-1	-1	0	-1	1	1	-1	-1	1	-1	3	4	45-54	3	2	2	1	1	1	0	0	0	0	0	0	1	1	0	0	0	1	0
462	-1	1	1	0	0	1	0	0	0	0	0	0	0	0	0	0	0	0	0	0	0	0	3	4	35-44	3	2	1	1	1	1	1	0	0	0	0	0	0	0	0	0	0	0	0
463	-2	0	0	0	0	0	0	0	0	-1	1	-1	1	-1	-1	-1	1	1	-1	0	-1	-1	1	4	35-44	2	3	0	1	1	1	0	0	1	0	0	1	0	1	1	0	0	0	0
464	1	0	0	0	1	0	0	0	0	-1	0	0	1	-1	1	0	0	1	-1	1	0	0	3	4	25-34	3	3	1	1	1	1	0	0	0	0	0	0	0	0	0	0	0	0	0
465	0	0	0	0	0	0	0	0	0	0	0	-1	1	0	0	0	0	0	-1	0	0	0	3	4	65 and older	2	3	1	0	1	1	0	0	0	0	0	0	0	0	0	0	0	0	0
466	-2	0	0	0	0	1	0	0	0	0	0	-1	0	0	0	0	0	0	0	0	0	0	3	4	55-64	3	3	1	1	1	0	0	0	0	0	0	0	0	0	0	0	0	0	0
467	2	1	0	0	0	0	1	0	0	1	0	-1	-1	-1	-1	-1	1	1	1	0	-1	-1	4	4	18-24	3	3	1	1	1	1	0	0	0	1	0	1	0	0	1	0	1	1	0
468	2	0	0	0	1	0	0	0	0	-1	0	-1	1	-1	-1	-1	1	1	-1	1	-1	-1	3	4	45-54	3	3	2	1	1	0	0	0	1	0	1	0	0	0	0	0	1	0	0
469	1	1	1	0	0	0	0	0	0	1	0	-1	-1	-1	-1	-1	0	1	0	1	0	0	4	4	25-34	2	2	2	0	0	1	0	0	1	1	0	1	1	0	0	0	0	0	0
470	0	0	0	0	1	0	0	0	0	0	1	-1	0	0	-1	-1	1	1	0	0	0	0	4	4	45-54	3	3	2	1	1	1	0	0	0	0	0	1	0	0	0	0	0	0	0
471	-1	1	0	0	1	0	0	0	0	-1	1	-1	1	-1	-1	-1	1	1	0	0	0	0	4	4	35-44	2	1	1	1	1	0	0	0	0	0	0	0	0	0	0	0	0	1	0
472	2	1	0	0	1	0	0	1	0	-1	-1	-1	1	-1	-1	-1	1	1	-1	-1	-1	0	3	4	45-54	3	3	2	1	1	0	0	1	0	0	1	1	1	1	0	0	1	1	0
473	1	0	1	0	1	0	0	0	0	0	1	-1	0	0	0	-1	1	0	0	0	0	-1	3	4	45-54	2	3	2	1	1	0	0	0	0	0	0	0	0	0	0	0	0	0	0
474	-2	0	0	0	0	0	0	0	0	-1	1	-1	1	-1	-1	0	-1	1	-1	-1	-1	-1	3	4	45-54	3	3	0	1	1	0	0	0	0	0	0	0	0	0	0	0	0	0	0
475	-1	0	0	0	1	1	1	1	0	-1	1	-1	0	0	0	0	1	1	0	0	0	0	3	4	25-34	2	3	2	1	1	0	0	0	0	0	0	0	0	0	0	0	0	0	0
476	2	1	1	0	0	0	1	1	0	-1	1	-1	1	-1	-1	-1	1	1	-1	0	-1	0	4	4	45-54	3	3	2	1	1	0	0	1	0	1	0	1	1	0	0	0	0	1	1
477	-2	0	0	0	0	0	0	0	1	1	1	0	0	0	0	1	0	0	-1	-1	-1	1	2	4	25-34	1	2	0	1	1	1	0	0	0	0	1	0	0	0	0	0	0	1	0
478	-2	1	0	0	0	1	1	0	0	-1	1	-1	1	0	0	-1	1	1	1	1	1	-1	2	4	45-54	3	1	2	0	1	0	0	0	0	0	0	0	0	0	0	0	0	0	0
479	-1	0	1	0	0	0	0	0	0	-1	1	-1	1	-1	0	-1	1	1	-1	1	0	-1	3	4	35-44	2	2	1	1	1	1	0	0	0	0	0	0	0	0	0	0	0	0	0
480	-1	1	0	0	1	0	0	0	0	-1	1	-1	0	-1	0	-1	1	1	-1	1	1	-1	1	4	45-54	2	2	2	1	1	0	0	0	0	0	0	0	0	0	0	0	0	0	0
481	2	0	0	0	1	0	0	0	0	-1	-1	0	-1	-1	-1	-1	1	1	0	1	-1	0	1	4	45-54	3	3	2	1	1	1	0	1	1	0	0	0	0	0	1	1	0	1	0
482	-1	0	0	0	0	0	0	0	1	1	1	-1	1	-1	-1	-1	1	1	-1	0	0	0	4	4	45-54	3	3	1	1	1	1	0	0	0	0	0	0	0	0	0	0	0	1	0
483	-2	0	0	0	1	0	0	0	0	-1	-1	-1	0	-1	-1	-1	1	1	-1	-1	-1	-1	3	4	35-44	2	2	1	1	1	0	0	0	0	0	0	0	0	0	0	0	0	0	0
484	-2	1	0	0	1	0	0	1	0	0	0	-1	0	-1	0	-1	1	1	1	0	-1	0	3	4	45-54	3	2	2	1	1	0	0	0	0	0	0	1	1	1	0	0	0	1	0
485	-2	0	0	0	0	0	0	1	0	0	-1	-1	0	-1	0	-1	1	1	0	1	-1	0	3	4	35-44	3	2	2	1	1	0	0	1	0	1	1	1	0	1	1	1	0	1	0
486	-1	0	1	0	1	0	0	0	0	-1	1	-1	1	-1	-1	-1	1	1	0	0	1	-1	3	4	45-54	3	1	1	0	0	0	0	0	0	0	0	0	0	0	0	0	0	0	0
487	-1	0	1	0	0	0	0	0	0	0	-1	-1	-1	-1	0	-1	1	1	-1	1	0	-1	3	4	45-54	3	2	1	1	1	0	0	1	0	0	1	1	0	1	0	0	0	0	0
488	-1	0	0	0	0	0	0	0	0	0	0	-1	0	0	0	0	0	0	-1	-1	0	0	1	4	25-34	3	2	2	1	1	1	0	1	0	0	0	0	0	1	1	1	0	0	0
489	-1	0	0	0	1	1	0	0	0	-1	1	-1	0	1	0	0	0	1	0	1	0	1	3	4	45-54	2	3	2	0	1	1	0	0	1	0	0	1	0	0	0	1	0	0	1
490	-2	1	0	0	1	0	0	0	0	0	-1	-1	1	-1	0	-1	1	1	-1	-1	-1	-1	1	4	35-44	3	3	2	1	1	1	0	1	1	1	0	1	0	0	1	1	1	0	0
491	-2	1	0	0	1	1	0	1	0	-1	1	-1	0	-1	-1	-1	1	1	-1	1	1	-1	3	4	45-54	2	2	0	1	1	1	0	0	0	0	1	1	1	0	0	1	0	1	0
492	0	0	0	0	1	0	0	0	0	0	0	0	0	0	0	0	0	0	0	0	0	0	2	4	55-64	3	3	1	1	1	1	0	0	0	0	1	0	1	1	1	1	1	0	0
493	-1	0	0	0	1	1	0	1	0	0	0	-1	-1	0	-1	0	1	1	0	1	0	0	3	4	35-44	3	3	2	1	1	1	0	0	0	1	1	1	1	1	1	0	1	1	0
494	1	0	1	0	0	0	0	0	1	0	1	0	1	0	0	1	0	1	1	0	0	1	3	4	45-54	2	3	1	1	1	1	0	1	1	0	0	0	0	1	1	0	0	1	0
495	-1	0	1	0	0	0	0	0	1	0	1	1	0	-1	-1	1	1	1	0	1	0	-1	3	4	45-54	2	3	1	1	1	1	0	1	0	0	0	0	0	0	1	0	1	1	0
496	0	1	1	1	1	1	0	0	0	1	0	0	1	1	0	0	0	-1	-1	1	0	-1	3	4	45-54	1	2	1	1	1	1	0	0	0	1	1	0	0	0	1	1	0	1	0
497	-1	0	1	0	0	0	0	0	0	-1	0	0	1	0	0	-1	1	1	0	0	0	0	2	4	45-54	3	3	1	1	1	1	0	0	0	0	0	0	0	0	0	0	0	0	0
498	-2	1	1	0	0	0	0	0	0	-1	1	-1	1	-1	0	-1	1	1	0	1	0	0	1	4	35-44	3	2	0	1	1	1	0	0	1	0	0	0	0	0	0	0	0	1	0
499	-2	0	0	0	0	0	0	0	0	0	1	-1	0	0	0	-1	1	1	0	0	0	0	3	4	55-64	1	1	1	1	1	0	0	0	0	0	0	0	0	0	0	0	0	0	0
500	1	0	0	1	1	0	0	0	0	0	1	-1	0	-1	0	0	1	0	0	0	1	0	2	4	25-34	2	1	1	1	1	0	0	0	0	0	1	0	0	0	0	0	0	0	1
501	0	1	0	0	0	1	0	0	0	-1	0	0	-1	0	0	0	1	0	0	1	0	-1	2	4	45-54	3	2	0	1	1	1	0	0	0	0	1	0	0	0	0	0	0	0	0
502	-2	1	1	0	0	0	0	0	0	1	1	-1	0	-1	0	0	1	1	0	1	1	1	3	4	55-64	1	1	2	0	1	1	1	1	1	1	0	0	0	0	0	1	1	0	0
503	-1	0	0	0	0	0	0	0	0	0	1	-1	0	0	1	0	0	1	0	0	0	-1	2	4	25-34	3	3	2	1	1	1	0	1	1	0	0	1	0	1	1	1	0	1	1
504	0	0	0	0	0	0	0	0	0	0	0	0	0	0	0	0	0	0	0	0	0	0	2	4		1	2	0	0	0	0	1	0	0	0	0	0	0	0	0	0	0	0	0
505	0	0	0	0	0	0	0	0	0	0	0	0	0	0	0	0	0	0	0	0	0	0	3	4		1	2	0	0	0	0	1	0	0	0	0	0	0	0	0	0	0	0	0
